# Supplementary material for: Physical activity prevalence and associated factors among Zimbabwean undergraduate students: A cross-sectional study
Source: PLOS Glob Public Health. 2025 Jul 9;5(7):e0004866. doi: 10.1371/journal.pgph.0004866 (PMC12240316; doi:10.1371/journal.pgph.0004866)
Supplement: S1 Data — (XLSX) [file pgph.0004866.s007.xlsx]

## Sheet: Group-Based PA in Varsity St...
International Physical Activity Questionnaire Short form (IPAQ -SF)	IPAQ1a. During the last 7 days, did you do vigorous physical activities like heavy lifting, digging, aerobics, or fast bicycling?	IPAQ1b. If yes, how many days of the week were you involved in vigorous physical activities?	IPAQ 2a. Of the time you exercised, how much time did you usually spend doing vigorous physical activities on one of those days? In terms of HOURS PER DAY	IPAQ 2b. Of the time you exercised, how much time did you usually spend doing vigorous physical activities on one of those days? In terms of MINUTES PER DAY	IPAQ 2c. Of the time you exercised, how much time did you usually spend doing vigorous physical activities on one of those days?Check the response if you are not sure or dont know the total amount spent exercising	IPAQ 3a. During the last 7 days, did you do moderate physical activities like carrying light loads, bicycling at a regular pace, or doubles tennis? Do not include walking.	IPAQ 3b. If yes , how many days were you involved in MODERATE physical activity?	IPAQ 4a. Of the times you exercised , how much time did you usually spend doing moderate physical activities on one of those days? in terms of HOURS PER DAY	IPAQ 4b. Of the times you exercised , how much time did you usually spend doing moderate physical activities on one of those days? In terms of MINUTES PER DAY	IPAQ 4c. Of the times you exercised , how much time did you usually spend doing MODERATE physical activities on one of those days? In terms of hours and minutes , Check this option if you are not sure or dont know the total time spent	SECTION C :Think about the time you spent walking in the last 7 days. This includes at work and at home, walking to travel from place to place, and any other walking that you have done solely for recreation, sport, exercise, or leisure.	IPAQ 5a. During the last 7 days did you WALK for at least 10 mins at a time?	IPAQ 5b. If yes, how many days of the week did you walk at least 10 minutes at a time ?	IPAQ 6a. Of the times you walked How much time did you usually spend walking on one of those days? in terms of HOURS PER DAYS	IPAQ 6b. Of the times you walked How much time did you usually spend walking on one of those days? in terms of MINUTES PER DAYS	IPAQ 6c. Of the time you walked , how much time did you usually spend WALKING on one of those days? Check this option if you are not sure or dont know the total time spent	SECTION D :The last question is about the time you spent sitting on weekdays during the last 7 days. Include time spent at work, at home, while doing course work and during leisure time. This may include time spent sitting at a desk, visiting friends, reading, or sitting or lying down to watch television.	IPAQ 7a During the last 7 days how much time did you spend SITTING on a week day? In terms of HOURS PER DAY	IPAQ 7b. During the last 7 days, how much time did you spend SITTING on a week day. In terms of number of MINUTES PER DAY	Exercise Benefits Barriers Scale (EBBS)	EBBS1	EBBS2	EBBS3	EBBS4	EBBS5	EBBS6	EBBS7	EBBS8	EBBS9	EBBS10	EBBS11	EBBS12	EBBS13	EBBS14	EBBS15	EBBS16	EBBS17	EBBS18	EBBS19	EBBS20	EBBS21	EBBS22	EBBS23	EBBS24	EBBS25	EBBS26	KNOWLEDGE of Group-based Physical Activity (GBPA)	KAP 1. Exercise should be done continually throughout life for good health.	KAP 2. Washing and other house chores are enough exercise.
	No					no					OK	yes	5	2	0		OK	5	0		3- Agree	3- Agree	3- Agree	3- Agree	3- Agree	3- Agree	2- Disagree	2- Disagree	3- Agree	2- Disagree	4- Strongly agree	4- Strongly agree	4- Strongly agree	2- Disagree	4- Strongly agree	2- Disagree	4- Strongly agree	2- Disagree	4- Strongly agree	4- Strongly agree	2- Disagree	2- Disagree	2- Disagree	4- Strongly agree	3- Agree	3- Agree		3- Agree	2- Disagree
	Yes	1	2	54		yes	5	5	30		OK	yes	5	2	30		OK	7			4- Strongly agree	4- Strongly agree	4- Strongly agree	4- Strongly agree	4- Strongly agree	3- Agree	4- Strongly agree	3- Agree	4- Strongly agree	3- Agree	4- Strongly agree	4- Strongly agree	4- Strongly agree	2- Disagree	3- Agree	4- Strongly agree	4- Strongly agree	4- Strongly agree	4- Strongly agree	3- Agree	2- Disagree	4- Strongly agree	2- Disagree	4- Strongly agree	3- Agree	4- Strongly agree		4- Strongly agree	2- Disagree
	No					no					OK	yes	5	2			OK	3			3- Agree	4- Strongly agree	4- Strongly agree	2- Disagree	3- Agree	4- Strongly agree	3- Agree	2- Disagree	3- Agree	3- Agree	3- Agree	4- Strongly agree	4- Strongly agree	2- Disagree	3- Agree	2- Disagree	3- Agree	3- Agree	3- Agree	3- Agree	2- Disagree	3- Agree	2- Disagree	3- Agree	2- Disagree	3- Agree		4- Strongly agree	2- Disagree
	Yes	5	1			yes	5	1			OK	yes	4			Not sure / Don't know	OK	10	5		3- Agree	3- Agree	4- Strongly agree	2- Disagree	4- Strongly agree	3- Agree	3- Agree	1- Strongly disagree	4- Strongly agree	1- Strongly disagree	3- Agree	3- Agree	3- Agree	1- Strongly disagree	3- Agree	1- Strongly disagree	3- Agree	3- Agree	3- Agree	3- Agree	1- Strongly disagree	3- Agree	2- Disagree	3- Agree	2- Disagree	3- Agree		3- Agree	3- Agree
	No					no					OK	yes	4	1			OK	1	30		3- Agree	4- Strongly agree	4- Strongly agree	2- Disagree	3- Agree	3- Agree	2- Disagree	2- Disagree	4- Strongly agree	2- Disagree	3- Agree	3- Agree	3- Agree	1- Strongly disagree	4- Strongly agree	3- Agree	3- Agree	3- Agree	4- Strongly agree	3- Agree	3- Agree	3- Agree	3- Agree	4- Strongly agree	3- Agree	4- Strongly agree		4- Strongly agree	2- Disagree
	No					no						yes	7			Not sure / Don't know		3			2- Disagree	4- Strongly agree	4- Strongly agree	1- Strongly disagree	4- Strongly agree	4- Strongly agree	1- Strongly disagree	1- Strongly disagree	4- Strongly agree	4- Strongly agree	4- Strongly agree	4- Strongly agree	4- Strongly agree	4- Strongly agree	4- Strongly agree	1- Strongly disagree	1- Strongly disagree	1- Strongly disagree	4- Strongly agree	4- Strongly agree	1- Strongly disagree	4- Strongly agree	4- Strongly agree	4- Strongly agree	4- Strongly agree	4- Strongly agree		4- Strongly agree	4- Strongly agree
	Yes	2	1	0		no					OK	yes	6	2	30		OK	1	0		4- Strongly agree	4- Strongly agree	3- Agree	2- Disagree	4- Strongly agree	3- Agree	2- Disagree	3- Agree	4- Strongly agree	3- Agree	4- Strongly agree	3- Agree	3- Agree	4- Strongly agree	3- Agree	3- Agree	3- Agree	4- Strongly agree	3- Agree	2- Disagree	3- Agree	3- Agree	2- Disagree	4- Strongly agree	3- Agree	4- Strongly agree		3- Agree	2- Disagree
	Yes	2	0	30		yes	5	2	30		OK	yes	6	2	20		OK	5	20		2- Disagree	4- Strongly agree	4- Strongly agree	3- Agree	4- Strongly agree	3- Agree	2- Disagree	2- Disagree	4- Strongly agree	2- Disagree	3- Agree	4- Strongly agree	3- Agree	2- Disagree	3- Agree	2- Disagree	2- Disagree	2- Disagree	3- Agree	3- Agree	2- Disagree	2- Disagree	2- Disagree	4- Strongly agree	3- Agree	4- Strongly agree		4- Strongly agree	1- Strongly disagree
	Yes	1	2	0		yes	5	0	30		OK	yes	6	0	30		OK	10	0		2- Disagree	3- Agree	3- Agree	2- Disagree	3- Agree	4- Strongly agree	3- Agree	2- Disagree	4- Strongly agree	2- Disagree	3- Agree	3- Agree	3- Agree	2- Disagree	3- Agree	1- Strongly disagree	2- Disagree	2- Disagree	3- Agree	3- Agree	2- Disagree	3- Agree	2- Disagree	4- Strongly agree	3- Agree	3- Agree		4- Strongly agree	2- Disagree
	Yes	5	2	0		no					OK	yes	5	0	30		OK	1	0		3- Agree	3- Agree	3- Agree	2- Disagree	4- Strongly agree	3- Agree	1- Strongly disagree	1- Strongly disagree	4- Strongly agree	2- Disagree	2- Disagree	4- Strongly agree	2- Disagree	1- Strongly disagree	3- Agree	1- Strongly disagree	2- Disagree	2- Disagree	4- Strongly agree	2- Disagree	1- Strongly disagree	3- Agree	2- Disagree	4- Strongly agree	3- Agree	3- Agree		2- Disagree	2- Disagree
	No					no					OK	yes	7	0	15		OK	12	0		3- Agree	4- Strongly agree	3- Agree	2- Disagree	3- Agree	3- Agree	2- Disagree	2- Disagree	3- Agree	2- Disagree	3- Agree	3- Agree	3- Agree	2- Disagree	3- Agree	2- Disagree	3- Agree	2- Disagree	3- Agree	3- Agree	2- Disagree	3- Agree	2- Disagree	3- Agree	2- Disagree	3- Agree		3- Agree	2- Disagree
	No					yes	3	0	30		OK	yes	7	8	0		OK	10	0		3- Agree	3- Agree	4- Strongly agree	1- Strongly disagree	4- Strongly agree	3- Agree	3- Agree	2- Disagree	3- Agree	3- Agree	3- Agree	3- Agree	3- Agree	2- Disagree	3- Agree	2- Disagree	3- Agree	3- Agree	3- Agree	2- Disagree	2- Disagree	3- Agree	3- Agree	3- Agree	2- Disagree	3- Agree		4- Strongly agree	2- Disagree
	Yes	2	0	10		yes	1	0	20		OK	yes	5	1	30		OK	8	0		4- Strongly agree	4- Strongly agree	4- Strongly agree	4- Strongly agree	4- Strongly agree	3- Agree	3- Agree	3- Agree	4- Strongly agree	4- Strongly agree	4- Strongly agree	4- Strongly agree	4- Strongly agree	4- Strongly agree	4- Strongly agree	4- Strongly agree	4- Strongly agree	4- Strongly agree	4- Strongly agree	4- Strongly agree	4- Strongly agree	4- Strongly agree	4- Strongly agree	4- Strongly agree	4- Strongly agree	4- Strongly agree		4- Strongly agree	2- Disagree
	No					no					OK	yes	7	0	42		OK	5	0		3- Agree	3- Agree	4- Strongly agree	2- Disagree	3- Agree	4- Strongly agree	3- Agree	2- Disagree	3- Agree	2- Disagree	3- Agree	4- Strongly agree	3- Agree	1- Strongly disagree	4- Strongly agree	2- Disagree	4- Strongly agree	3- Agree	3- Agree	4- Strongly agree	2- Disagree	3- Agree	3- Agree	3- Agree	2- Disagree	3- Agree		4- Strongly agree	2- Disagree
	Yes	3	1	30		no					OK	yes	5	0	20		OK	6	0		3- Agree	3- Agree	3- Agree	1- Strongly disagree	4- Strongly agree	3- Agree	3- Agree	2- Disagree	3- Agree	2- Disagree	3- Agree	3- Agree	4- Strongly agree	2- Disagree	3- Agree	2- Disagree	3- Agree	4- Strongly agree	3- Agree	3- Agree	2- Disagree	3- Agree	4- Strongly agree	4- Strongly agree	2- Disagree	3- Agree		4- Strongly agree	2- Disagree
	Yes	5	2	0		yes	5	2	0		OK	yes	2	0	30		OK	5	0		4- Strongly agree	4- Strongly agree	4- Strongly agree	2- Disagree	4- Strongly agree	4- Strongly agree	4- Strongly agree	2- Disagree	4- Strongly agree	2- Disagree	4- Strongly agree	3- Agree	4- Strongly agree	2- Disagree	3- Agree	2- Disagree	3- Agree	3- Agree	3- Agree	2- Disagree	2- Disagree	3- Agree	3- Agree	3- Agree	2- Disagree	3- Agree		3- Agree	2- Disagree
	Yes	5	2	120		yes	5	0	30		OK	yes	7	0	30		OK	5	300		4- Strongly agree	4- Strongly agree	4- Strongly agree	2- Disagree	4- Strongly agree	3- Agree	4- Strongly agree	1- Strongly disagree	4- Strongly agree	3- Agree	3- Agree	4- Strongly agree	3- Agree	1- Strongly disagree	3- Agree	2- Disagree	3- Agree	3- Agree	4- Strongly agree	4- Strongly agree	2- Disagree	3- Agree	3- Agree	4- Strongly agree	2- Disagree	3- Agree		3- Agree	2- Disagree
	No					no					OK	yes	7	0	20		OK	3	0		3- Agree	4- Strongly agree	4- Strongly agree	2- Disagree	3- Agree	4- Strongly agree	3- Agree	3- Agree	3- Agree	3- Agree	3- Agree	4- Strongly agree	3- Agree	2- Disagree	3- Agree	2- Disagree	2- Disagree	3- Agree	3- Agree	2- Disagree	2- Disagree	3- Agree	2- Disagree	3- Agree	3- Agree	3- Agree		3- Agree	2- Disagree
	No					yes	7	0	20		OK	yes	7	0	20		OK	5	0		4- Strongly agree	4- Strongly agree	4- Strongly agree	3- Agree	4- Strongly agree	4- Strongly agree	3- Agree	3- Agree	4- Strongly agree	3- Agree	4- Strongly agree	4- Strongly agree	4- Strongly agree	3- Agree	4- Strongly agree	2- Disagree	3- Agree	3- Agree	3- Agree	4- Strongly agree	3- Agree	3- Agree	3- Agree	4- Strongly agree	2- Disagree	4- Strongly agree		4- Strongly agree	3- Agree
	No					no					OK	yes	7	1	20		OK	2	0		3- Agree	3- Agree	3- Agree	3- Agree	3- Agree	3- Agree	2- Disagree	2- Disagree	3- Agree	3- Agree	3- Agree	3- Agree	3- Agree	3- Agree	3- Agree	3- Agree	2- Disagree	3- Agree	3- Agree	3- Agree	3- Agree	3- Agree	3- Agree	3- Agree	3- Agree	3- Agree		3- Agree	2- Disagree
	No					no					OK	yes	5	6	0		OK	0	45		4- Strongly agree	3- Agree	4- Strongly agree	2- Disagree	4- Strongly agree	4- Strongly agree	4- Strongly agree	2- Disagree	4- Strongly agree	2- Disagree	4- Strongly agree	4- Strongly agree	3- Agree	2- Disagree	4- Strongly agree	2- Disagree	4- Strongly agree	3- Agree	4- Strongly agree	4- Strongly agree	2- Disagree	4- Strongly agree	4- Strongly agree	4- Strongly agree	2- Disagree	4- Strongly agree		4- Strongly agree	2- Disagree
	No					yes	2	1	45		OK	yes	7	5	0		OK	2	0		4- Strongly agree	4- Strongly agree	4- Strongly agree	2- Disagree	4- Strongly agree	4- Strongly agree	3- Agree	2- Disagree	3- Agree	3- Agree	3- Agree	3- Agree	3- Agree	2- Disagree	3- Agree	2- Disagree	3- Agree	2- Disagree	3- Agree	3- Agree	2- Disagree	3- Agree	3- Agree	3- Agree	3- Agree	3- Agree		4- Strongly agree	4- Strongly agree
	No					no						yes	7	8	0		OK	3	0		3- Agree	4- Strongly agree	3- Agree	4- Strongly agree	4- Strongly agree	3- Agree	3- Agree	2- Disagree	3- Agree	3- Agree	3- Agree	3- Agree	2- Disagree	3- Agree	3- Agree	2- Disagree	3- Agree	3- Agree	3- Agree	3- Agree	2- Disagree	1- Strongly disagree	3- Agree	2- Disagree	2- Disagree	3- Agree		4- Strongly agree	3- Agree
	Yes	5	2	0		yes	5	4	0		OK	yes	5	27	0		OK	5	0		3- Agree	3- Agree	4- Strongly agree	2- Disagree	4- Strongly agree	3- Agree	2- Disagree	1- Strongly disagree	4- Strongly agree	3- Agree	4- Strongly agree	4- Strongly agree	4- Strongly agree	2- Disagree	3- Agree	2- Disagree	4- Strongly agree	3- Agree	3- Agree	3- Agree	2- Disagree	3- Agree	3- Agree	4- Strongly agree	2- Disagree	3- Agree		4- Strongly agree	2- Disagree
	No					yes	5	0	45		OK	yes	7	3	0		OK	15	0		3- Agree	4- Strongly agree	4- Strongly agree	2- Disagree	4- Strongly agree	4- Strongly agree	3- Agree	2- Disagree	4- Strongly agree	2- Disagree	4- Strongly agree	4- Strongly agree	4- Strongly agree	1- Strongly disagree	4- Strongly agree	2- Disagree	4- Strongly agree	3- Agree	4- Strongly agree	3- Agree	1- Strongly disagree	3- Agree	3- Agree	3- Agree	3- Agree	3- Agree		3- Agree	2- Disagree
	Yes	4	3	0		yes	3	2	0		OK	yes	7	4	0		OK	1	0		4- Strongly agree	4- Strongly agree	4- Strongly agree	1- Strongly disagree	4- Strongly agree	3- Agree	4- Strongly agree	1- Strongly disagree	4- Strongly agree	3- Agree	4- Strongly agree	4- Strongly agree	4- Strongly agree	1- Strongly disagree	4- Strongly agree	1- Strongly disagree	4- Strongly agree	4- Strongly agree	4- Strongly agree	4- Strongly agree	1- Strongly disagree	4- Strongly agree	4- Strongly agree	3- Agree	2- Disagree	3- Agree		3- Agree	2- Disagree
	Yes	5	4	0		no					OK	yes	7		30		OK	2	0		4- Strongly agree	3- Agree	3- Agree	2- Disagree	3- Agree	3- Agree	3- Agree	2- Disagree	3- Agree	2- Disagree	3- Agree	3- Agree	3- Agree	2- Disagree	3- Agree	2- Disagree	3- Agree	3- Agree	3- Agree	3- Agree	2- Disagree	3- Agree	3- Agree	3- Agree	2- Disagree	3- Agree		3- Agree	2- Disagree
	Yes	3	1	0		no					OK	yes	7	0	30		OK	12	0		3- Agree	4- Strongly agree	4- Strongly agree	2- Disagree	3- Agree	3- Agree	2- Disagree	2- Disagree	3- Agree	2- Disagree	3- Agree	3- Agree	3- Agree	2- Disagree	3- Agree	1- Strongly disagree	3- Agree	2- Disagree	3- Agree	3- Agree	2- Disagree	2- Disagree	2- Disagree	3- Agree	2- Disagree	3- Agree		3- Agree	2- Disagree
	No					no						yes	5		50			6	0		3- Agree	4- Strongly agree	4- Strongly agree	2- Disagree	3- Agree	3- Agree	3- Agree	2- Disagree	4- Strongly agree	2- Disagree	3- Agree	4- Strongly agree	3- Agree	2- Disagree	3- Agree	1- Strongly disagree	3- Agree	3- Agree	4- Strongly agree	4- Strongly agree	1- Strongly disagree	3- Agree	3- Agree	4- Strongly agree	2- Disagree	3- Agree		4- Strongly agree	2- Disagree
	No					yes	5	3	0			no							900		3- Agree	3- Agree	3- Agree	2- Disagree	3- Agree	2- Disagree	2- Disagree	3- Agree	3- Agree	3- Agree	3- Agree	3- Agree	2- Disagree	2- Disagree	3- Agree	1- Strongly disagree	4- Strongly agree	2- Disagree	3- Agree	3- Agree	3- Agree	3- Agree	3- Agree	3- Agree	3- Agree	3- Agree		3- Agree	2- Disagree
	No					no					OK	yes	0	1	30		OK	5	20		3- Agree	3- Agree	3- Agree	2- Disagree	1- Strongly disagree	1- Strongly disagree	4- Strongly agree	2- Disagree	3- Agree	2- Disagree	3- Agree	3- Agree	2- Disagree	2- Disagree	3- Agree	2- Disagree	3- Agree	4- Strongly agree	4- Strongly agree	4- Strongly agree	4- Strongly agree	3- Agree	3- Agree	3- Agree	1- Strongly disagree	4- Strongly agree		4- Strongly agree	2- Disagree
	No					no						yes	3	0	30			2	0		3- Agree	3- Agree	4- Strongly agree	2- Disagree	3- Agree	3- Agree	4- Strongly agree	3- Agree	3- Agree	3- Agree	3- Agree	3- Agree	3- Agree	2- Disagree	3- Agree	2- Disagree	3- Agree	3- Agree	3- Agree	2- Disagree	2- Disagree	3- Agree	3- Agree	3- Agree	3- Agree	3- Agree		3- Agree	3- Agree
	Yes	1	0	15	PGPH-D-25-00512	yes	5	0	30		OK	yes	6	0	35			2	0		4- Strongly agree	4- Strongly agree	4- Strongly agree	2- Disagree	3- Agree	3- Agree	2- Disagree	1- Strongly disagree	4- Strongly agree	3- Agree	3- Agree	4- Strongly agree	2- Disagree	2- Disagree	3- Agree	2- Disagree	4- Strongly agree	4- Strongly agree	3- Agree	4- Strongly agree	3- Agree	3- Agree	3- Agree	3- Agree	2- Disagree	3- Agree		3- Agree	2- Disagree
	Yes	3	2	120		no						yes	2	2	0			6	0		4- Strongly agree	4- Strongly agree	4- Strongly agree	3- Agree	4- Strongly agree	4- Strongly agree	3- Agree	2- Disagree	4- Strongly agree	4- Strongly agree	4- Strongly agree	4- Strongly agree	4- Strongly agree	2- Disagree	4- Strongly agree	3- Agree	3- Agree	3- Agree	4- Strongly agree	4- Strongly agree	2- Disagree	4- Strongly agree	2- Disagree	3- Agree	3- Agree	4- Strongly agree		4- Strongly agree	3- Agree
	Yes	1	1	30		yes	3	0	45			yes	4	0	30			2	0		4- Strongly agree	4- Strongly agree	4- Strongly agree	4- Strongly agree	4- Strongly agree	4- Strongly agree	4- Strongly agree	4- Strongly agree	4- Strongly agree	4- Strongly agree	4- Strongly agree	4- Strongly agree	4- Strongly agree	4- Strongly agree	4- Strongly agree	4- Strongly agree	4- Strongly agree	4- Strongly agree	4- Strongly agree	4- Strongly agree	4- Strongly agree	4- Strongly agree	4- Strongly agree	4- Strongly agree	4- Strongly agree	4- Strongly agree		4- Strongly agree	4- Strongly agree
	Yes	2	1	0		no						no							300		3- Agree	3- Agree	3- Agree	2- Disagree	3- Agree	2- Disagree	3- Agree	2- Disagree	3- Agree	2- Disagree	3- Agree	3- Agree	3- Agree	2- Disagree	3- Agree	1- Strongly disagree	3- Agree	3- Agree	3- Agree	3- Agree	2- Disagree	3- Agree	3- Agree	3- Agree	2- Disagree	3- Agree		3- Agree	2- Disagree
	Yes	5	5			yes	4	2			OK	yes	7	1			OK	7			3- Agree	3- Agree	4- Strongly agree	2- Disagree	3- Agree	3- Agree	3- Agree	2- Disagree	3- Agree	3- Agree	3- Agree	3- Agree	3- Agree	2- Disagree	3- Agree	2- Disagree	3- Agree	3- Agree	3- Agree	3- Agree	2- Disagree	2- Disagree	3- Agree	3- Agree	3- Agree	3- Agree		4- Strongly agree	3- Agree
	Yes	7	1			no					OK	yes	5	1			OK	6			4- Strongly agree	3- Agree	3- Agree	2- Disagree	4- Strongly agree	3- Agree	3- Agree	2- Disagree	4- Strongly agree	2- Disagree	3- Agree	4- Strongly agree	3- Agree	1- Strongly disagree	4- Strongly agree	2- Disagree	2- Disagree	3- Agree	3- Agree	3- Agree	2- Disagree	3- Agree	2- Disagree	4- Strongly agree	2- Disagree	3- Agree		3- Agree	2- Disagree
	No					yes	2	2			OK	yes	6	2			OK	10			3- Agree	3- Agree	3- Agree	3- Agree	4- Strongly agree	2- Disagree	2- Disagree	3- Agree	4- Strongly agree	3- Agree	4- Strongly agree	4- Strongly agree	4- Strongly agree	3- Agree	3- Agree	2- Disagree	2- Disagree	3- Agree	3- Agree	3- Agree	3- Agree	2- Disagree	3- Agree	3- Agree	3- Agree	3- Agree		3- Agree	3- Agree
	Yes	1		30		no						yes	7			Not sure / Don't know		7			3- Agree	4- Strongly agree	3- Agree	2- Disagree	3- Agree	3- Agree	2- Disagree	2- Disagree	4- Strongly agree	3- Agree	3- Agree	3- Agree	3- Agree	2- Disagree	3- Agree	1- Strongly disagree	3- Agree	3- Agree	3- Agree	3- Agree	2- Disagree	3- Agree	2- Disagree	3- Agree	3- Agree	3- Agree		3- Agree	2- Disagree
	No					yes	2	1	45		OK	yes	2	1	30		OK	6	30		2- Disagree	4- Strongly agree	3- Agree	3- Agree	3- Agree	3- Agree	2- Disagree	4- Strongly agree	4- Strongly agree	3- Agree	3- Agree	3- Agree	2- Disagree	2- Disagree	3- Agree	1- Strongly disagree	1- Strongly disagree	3- Agree	3- Agree	4- Strongly agree	3- Agree	1- Strongly disagree	1- Strongly disagree	4- Strongly agree	4- Strongly agree	2- Disagree		4- Strongly agree	4- Strongly agree
	Yes	3	2	45		yes	3	1				yes	7	1	30			4			4- Strongly agree	4- Strongly agree	4- Strongly agree	2- Disagree	4- Strongly agree	3- Agree	3- Agree	2- Disagree	4- Strongly agree	2- Disagree	4- Strongly agree	4- Strongly agree	4- Strongly agree	2- Disagree	3- Agree	1- Strongly disagree	3- Agree	3- Agree	3- Agree	3- Agree	2- Disagree	4- Strongly agree	3- Agree	4- Strongly agree	3- Agree	4- Strongly agree		4- Strongly agree	2- Disagree
	No					yes	4	5	353			no					OK		352		3- Agree	3- Agree	3- Agree	3- Agree	3- Agree	3- Agree	3- Agree	3- Agree	3- Agree	3- Agree	3- Agree	3- Agree	2- Disagree	3- Agree	3- Agree	2- Disagree	3- Agree	3- Agree	3- Agree	3- Agree	3- Agree	3- Agree	3- Agree	3- Agree	3- Agree	3- Agree		3- Agree	3- Agree
	Yes	7	3	180		no					OK	yes	7	2	120		OK	7	420		3- Agree	3- Agree	3- Agree	2- Disagree	3- Agree	4- Strongly agree	4- Strongly agree	3- Agree	3- Agree	3- Agree	3- Agree	3- Agree	3- Agree	2- Disagree	2- Disagree	4- Strongly agree	3- Agree	3- Agree	3- Agree	3- Agree	2- Disagree	3- Agree	3- Agree	3- Agree	2- Disagree	3- Agree		3- Agree	2- Disagree
	No					no					OK	yes	7	0	30			4	0		4- Strongly agree	3- Agree	3- Agree	2- Disagree	3- Agree	3- Agree	3- Agree	2- Disagree	3- Agree	2- Disagree	3- Agree	3- Agree	3- Agree	3- Agree	3- Agree	2- Disagree	2- Disagree	2- Disagree	3- Agree	3- Agree	2- Disagree	3- Agree	3- Agree	3- Agree	2- Disagree	3- Agree		3- Agree	3- Agree
	No					no						yes	7	1	30			6	0		3- Agree	3- Agree	3- Agree	2- Disagree	4- Strongly agree	3- Agree	3- Agree	1- Strongly disagree	3- Agree	2- Disagree	3- Agree	4- Strongly agree	4- Strongly agree	2- Disagree	3- Agree	2- Disagree	3- Agree	3- Agree	3- Agree	3- Agree	2- Disagree	3- Agree	2- Disagree	3- Agree	2- Disagree	3- Agree		3- Agree	2- Disagree
	No					yes	1	0	20			yes	7	6	0			7	0		2- Disagree	3- Agree	3- Agree	3- Agree	3- Agree	2- Disagree	2- Disagree	2- Disagree	3- Agree	2- Disagree	3- Agree	3- Agree	3- Agree	2- Disagree	3- Agree	2- Disagree	2- Disagree	3- Agree	3- Agree	3- Agree	2- Disagree	3- Agree	2- Disagree	3- Agree	3- Agree	2- Disagree		3- Agree	2- Disagree
	Yes	2	0	15		no						yes	5	1	0			3	0		3- Agree	3- Agree	3- Agree	3- Agree	3- Agree	3- Agree	3- Agree	4- Strongly agree	3- Agree	2- Disagree	3- Agree	3- Agree	3- Agree	2- Disagree	3- Agree	2- Disagree	3- Agree	2- Disagree	3- Agree	3- Agree	2- Disagree	2- Disagree	3- Agree	3- Agree	3- Agree	3- Agree		3- Agree	2- Disagree
	No					no						yes	3	3	0			4	0		3- Agree	4- Strongly agree	4- Strongly agree	1- Strongly disagree	3- Agree	4- Strongly agree	4- Strongly agree	1- Strongly disagree	3- Agree	3- Agree	3- Agree	4- Strongly agree	4- Strongly agree	1- Strongly disagree	4- Strongly agree	1- Strongly disagree	4- Strongly agree	4- Strongly agree	4- Strongly agree	3- Agree	1- Strongly disagree	2- Disagree	3- Agree	4- Strongly agree	2- Disagree	4- Strongly agree		4- Strongly agree	3- Agree
	Yes	1	2	30		no					OK	yes	5	5	30		OK	6	6		3- Agree	2- Disagree	4- Strongly agree	1- Strongly disagree	3- Agree	2- Disagree	4- Strongly agree	3- Agree	4- Strongly agree	4- Strongly agree	3- Agree	3- Agree	4- Strongly agree	1- Strongly disagree	1- Strongly disagree	2- Disagree	3- Agree	4- Strongly agree	4- Strongly agree	3- Agree	2- Disagree	1- Strongly disagree	3- Agree	4- Strongly agree	3- Agree	4- Strongly agree		4- Strongly agree	2- Disagree
	No					yes	1	0	45		OK	yes	7	1	30			2	0		3- Agree	3- Agree	3- Agree	2- Disagree	3- Agree	3- Agree	2- Disagree	2- Disagree	3- Agree	2- Disagree	2- Disagree	3- Agree	3- Agree	2- Disagree	3- Agree	2- Disagree	3- Agree	3- Agree	3- Agree	3- Agree	3- Agree	3- Agree	3- Agree	3- Agree	4- Strongly agree	3- Agree		3- Agree	3- Agree
	No					yes	1	0	30			yes	1	0	45			7	0		3- Agree	3- Agree	4- Strongly agree	3- Agree	3- Agree	3- Agree	2- Disagree	2- Disagree	3- Agree	2- Disagree	3- Agree	4- Strongly agree	3- Agree	2- Disagree	4- Strongly agree	2- Disagree	3- Agree	3- Agree	3- Agree	3- Agree	2- Disagree	2- Disagree	2- Disagree	3- Agree	3- Agree	3- Agree		4- Strongly agree	2- Disagree
	No					yes	2	3	0			yes	7	15	5		OK	3			3- Agree	4- Strongly agree	3- Agree	2- Disagree	3- Agree	3- Agree	3- Agree	2- Disagree	4- Strongly agree	3- Agree	3- Agree	3- Agree	3- Agree	2- Disagree	3- Agree	1- Strongly disagree	3- Agree	2- Disagree	3- Agree	2- Disagree	2- Disagree	3- Agree	2- Disagree	3- Agree	1- Strongly disagree	3- Agree		4- Strongly agree	2- Disagree
	Yes	2	1	30		yes	7	6	0			yes	7	0	45			1	30		3- Agree	4- Strongly agree	4- Strongly agree	2- Disagree	3- Agree	3- Agree	3- Agree	1- Strongly disagree	4- Strongly agree	3- Agree	3- Agree	3- Agree	3- Agree	2- Disagree	4- Strongly agree	3- Agree	3- Agree	2- Disagree	3- Agree	3- Agree	2- Disagree	3- Agree	2- Disagree	3- Agree	2- Disagree	4- Strongly agree		3- Agree	2- Disagree
	No					yes	7	0	15			yes	7	1	0			9	0		3- Agree	3- Agree	3- Agree	4- Strongly agree	4- Strongly agree	3- Agree	3- Agree	1- Strongly disagree	3- Agree	4- Strongly agree	3- Agree	3- Agree	4- Strongly agree	2- Disagree	4- Strongly agree	1- Strongly disagree	3- Agree	2- Disagree	4- Strongly agree	2- Disagree	2- Disagree	3- Agree	2- Disagree	3- Agree	3- Agree	3- Agree		4- Strongly agree	1- Strongly disagree
	No					no					OK	yes	5	6	30			12	60		1- Strongly disagree	3- Agree	4- Strongly agree	3- Agree	4- Strongly agree	2- Disagree	3- Agree	3- Agree	2- Disagree	2- Disagree	4- Strongly agree	4- Strongly agree	4- Strongly agree	1- Strongly disagree	3- Agree	3- Agree	1- Strongly disagree	1- Strongly disagree	1- Strongly disagree	1- Strongly disagree	4- Strongly agree	1- Strongly disagree	4- Strongly agree	4- Strongly agree	3- Agree	3- Agree		4- Strongly agree	1- Strongly disagree
	Yes	2	1	30		yes	2	2	55		OK	yes	5	1	22		OK	3	180		3- Agree	2- Disagree	2- Disagree	1- Strongly disagree	2- Disagree	3- Agree	4- Strongly agree	1- Strongly disagree	3- Agree	3- Agree	3- Agree	3- Agree	3- Agree	2- Disagree	4- Strongly agree	2- Disagree	3- Agree	3- Agree	4- Strongly agree	2- Disagree	2- Disagree	2- Disagree	1- Strongly disagree	3- Agree	2- Disagree	3- Agree		4- Strongly agree	2- Disagree
	Yes	2	3	45		no					OK	yes	5	1	30		OK	7	400		4- Strongly agree	4- Strongly agree	4- Strongly agree	1- Strongly disagree	4- Strongly agree	4- Strongly agree	3- Agree	3- Agree	4- Strongly agree	2- Disagree	4- Strongly agree	4- Strongly agree	4- Strongly agree	2- Disagree	4- Strongly agree	1- Strongly disagree	4- Strongly agree	4- Strongly agree	4- Strongly agree	3- Agree	1- Strongly disagree	3- Agree	1- Strongly disagree	4- Strongly agree	4- Strongly agree	3- Agree		4- Strongly agree	2- Disagree
	Yes	1	0	20		no						yes	6	4	0			10	0		4- Strongly agree	4- Strongly agree	3- Agree	2- Disagree	4- Strongly agree	3- Agree	1- Strongly disagree	2- Disagree	3- Agree	3- Agree	3- Agree	3- Agree	3- Agree	2- Disagree	3- Agree	2- Disagree	3- Agree	2- Disagree	3- Agree	3- Agree	2- Disagree	3- Agree	2- Disagree	4- Strongly agree	3- Agree	3- Agree		4- Strongly agree	2- Disagree
	No					no						yes	6	1	0			8			2- Disagree	2- Disagree	3- Agree	3- Agree	2- Disagree	2- Disagree	2- Disagree	2- Disagree	3- Agree	3- Agree	2- Disagree	3- Agree	2- Disagree	2- Disagree	2- Disagree	2- Disagree	2- Disagree	2- Disagree	3- Agree	2- Disagree	2- Disagree	2- Disagree	2- Disagree	3- Agree	2- Disagree	2- Disagree		3- Agree	2- Disagree
	Yes	2	0	15		no						yes	7	0	30			10	0		3- Agree	3- Agree	3- Agree	2- Disagree	3- Agree	3- Agree	2- Disagree	3- Agree	3- Agree	3- Agree	2- Disagree	3- Agree	3- Agree	2- Disagree	3- Agree	2- Disagree	3- Agree	2- Disagree	3- Agree	3- Agree	2- Disagree	2- Disagree	2- Disagree	3- Agree	3- Agree	3- Agree		3- Agree	3- Agree
	Yes	1	2	30		yes	1	2	30		OK	yes	3	2	120		OK	4	240		2- Disagree	3- Agree	3- Agree	2- Disagree	4- Strongly agree	2- Disagree	3- Agree	3- Agree	4- Strongly agree	4- Strongly agree	3- Agree	3- Agree	4- Strongly agree	2- Disagree	3- Agree	2- Disagree	2- Disagree	3- Agree	3- Agree	2- Disagree	2- Disagree	2- Disagree	3- Agree	3- Agree	3- Agree	3- Agree		3- Agree	2- Disagree
	Yes	1	2	120		no					OK	yes	3	2	120		OK	4	240		2- Disagree	3- Agree	3- Agree	2- Disagree	3- Agree	2- Disagree	2- Disagree	2- Disagree	3- Agree	3- Agree	3- Agree	3- Agree	3- Agree	2- Disagree	3- Agree	2- Disagree	2- Disagree	3- Agree	3- Agree	2- Disagree	2- Disagree	2- Disagree	3- Agree	3- Agree	3- Agree	3- Agree		3- Agree	2- Disagree
	No					yes	3	0	40		OK	no					OK		10		3- Agree	3- Agree	3- Agree	2- Disagree	3- Agree	3- Agree	3- Agree	2- Disagree	3- Agree	3- Agree	3- Agree	3- Agree	3- Agree	2- Disagree	3- Agree	2- Disagree	3- Agree	3- Agree	3- Agree	3- Agree	2- Disagree	3- Agree	3- Agree	3- Agree	3- Agree	3- Agree		3- Agree	2- Disagree
	No					no					OK	yes	6	10	30		OK	5	50		4- Strongly agree	4- Strongly agree	4- Strongly agree	2- Disagree	4- Strongly agree	2- Disagree	2- Disagree	1- Strongly disagree	4- Strongly agree	4- Strongly agree	4- Strongly agree	4- Strongly agree	4- Strongly agree	4- Strongly agree	4- Strongly agree	3- Agree	4- Strongly agree	4- Strongly agree	4- Strongly agree	4- Strongly agree	2- Disagree	3- Agree	3- Agree	4- Strongly agree	4- Strongly agree	4- Strongly agree		4- Strongly agree	2- Disagree
	Yes	3	2	60		yes	7	8	10		OK	yes	7	8	240		OK	8	30		4- Strongly agree	4- Strongly agree	4- Strongly agree	4- Strongly agree	4- Strongly agree	3- Agree	4- Strongly agree	4- Strongly agree	4- Strongly agree	4- Strongly agree	4- Strongly agree	4- Strongly agree	4- Strongly agree	2- Disagree	1- Strongly disagree	4- Strongly agree	4- Strongly agree	4- Strongly agree	4- Strongly agree	4- Strongly agree	3- Agree	4- Strongly agree	3- Agree	3- Agree	3- Agree	3- Agree		3- Agree	3- Agree
	Yes	2	1	15		no					OK	yes	5	1	15		OK	5	45		3- Agree	3- Agree	4- Strongly agree	2- Disagree	3- Agree	3- Agree	4- Strongly agree	1- Strongly disagree	3- Agree	3- Agree	3- Agree	3- Agree	3- Agree	1- Strongly disagree	2- Disagree	2- Disagree	3- Agree	2- Disagree	3- Agree	3- Agree	2- Disagree	3- Agree	2- Disagree	3- Agree	3- Agree	3- Agree		4- Strongly agree	2- Disagree
	No					no					OK	yes	3	2	360		OK	6	360		3- Agree	3- Agree	2- Disagree	2- Disagree	2- Disagree	2- Disagree	3- Agree	3- Agree	3- Agree	2- Disagree	2- Disagree	3- Agree	3- Agree	2- Disagree	2- Disagree	2- Disagree	3- Agree	2- Disagree	3- Agree	3- Agree	2- Disagree	3- Agree	3- Agree	3- Agree	3- Agree	3- Agree		2- Disagree	2- Disagree
	Yes	5	2	60		yes	5	1	60		OK	yes	7	60	60		OK	4	280		4- Strongly agree	4- Strongly agree	3- Agree	2- Disagree	4- Strongly agree	3- Agree	3- Agree	2- Disagree	3- Agree	3- Agree	3- Agree	3- Agree	3- Agree	2- Disagree	2- Disagree	2- Disagree	2- Disagree	3- Agree	3- Agree	2- Disagree	3- Agree	3- Agree	3- Agree	3- Agree	2- Disagree	3- Agree		3- Agree	2- Disagree
	Yes	10	1	60		no					OK	yes	7	1	60		OK	3	60		3- Agree	4- Strongly agree	3- Agree	1- Strongly disagree	3- Agree	3- Agree	3- Agree	2- Disagree	3- Agree	2- Disagree	3- Agree	3- Agree	3- Agree	2- Disagree	2- Disagree	2- Disagree	3- Agree	3- Agree	3- Agree	3- Agree	2- Disagree	2- Disagree	2- Disagree	3- Agree	3- Agree	3- Agree		3- Agree	2- Disagree
	Yes	1	2	120		yes	1	2	120		OK	yes	7	1	60		OK	3	180		4- Strongly agree	3- Agree	3- Agree	2- Disagree	4- Strongly agree	4- Strongly agree	2- Disagree	2- Disagree	4- Strongly agree	2- Disagree	4- Strongly agree	3- Agree	4- Strongly agree	2- Disagree	1- Strongly disagree	2- Disagree	2- Disagree	2- Disagree	3- Agree	4- Strongly agree	1- Strongly disagree	1- Strongly disagree	1- Strongly disagree	3- Agree	2- Disagree	3- Agree		4- Strongly agree	1- Strongly disagree
	Yes	3	4	45		no					OK	yes	2	3	35		OK	5	30		4- Strongly agree	3- Agree	4- Strongly agree	3- Agree	3- Agree	2- Disagree	2- Disagree	2- Disagree	3- Agree	2- Disagree	3- Agree	2- Disagree	3- Agree	2- Disagree	4- Strongly agree	3- Agree	2- Disagree	2- Disagree	3- Agree	3- Agree	2- Disagree	3- Agree	1- Strongly disagree	3- Agree	4- Strongly agree	4- Strongly agree		4- Strongly agree	1- Strongly disagree
	Yes	4	1	15		yes	4	1	20		OK	yes	6	1	30		OK	6	300		4- Strongly agree	3- Agree	4- Strongly agree	2- Disagree	3- Agree	3- Agree	3- Agree	2- Disagree	3- Agree	2- Disagree	3- Agree	3- Agree	3- Agree	2- Disagree	3- Agree	2- Disagree	4- Strongly agree	3- Agree	3- Agree	3- Agree	2- Disagree	4- Strongly agree	3- Agree	3- Agree	3- Agree	3- Agree		4- Strongly agree	2- Disagree
	Yes	1	2	120		no					OK	yes	7	2	120		OK	12	720		3- Agree	3- Agree	3- Agree	2- Disagree	3- Agree	2- Disagree	3- Agree	1- Strongly disagree	3- Agree	2- Disagree	3- Agree	3- Agree	3- Agree	2- Disagree	3- Agree	1- Strongly disagree	3- Agree	1- Strongly disagree	3- Agree	4- Strongly agree	1- Strongly disagree	3- Agree	2- Disagree	3- Agree	2- Disagree	4- Strongly agree		3- Agree	1- Strongly disagree
	Yes	5	2	120		yes	2	2	120		OK	yes	3	180	180		OK	7	420		2- Disagree	2- Disagree	3- Agree	3- Agree	3- Agree	3- Agree	3- Agree	3- Agree	3- Agree	3- Agree	3- Agree	3- Agree	3- Agree	2- Disagree	3- Agree	2- Disagree	3- Agree	3- Agree	4- Strongly agree	3- Agree	2- Disagree	3- Agree	2- Disagree	3- Agree	3- Agree	3- Agree		3- Agree	2- Disagree
	Yes	6	1	60		no					OK	yes	5	1	60		OK	5	350		4- Strongly agree	4- Strongly agree	3- Agree	2- Disagree	4- Strongly agree	2- Disagree	3- Agree	1- Strongly disagree	4- Strongly agree	2- Disagree	4- Strongly agree	4- Strongly agree	3- Agree	1- Strongly disagree	4- Strongly agree	2- Disagree	3- Agree	3- Agree	4- Strongly agree	4- Strongly agree	2- Disagree	4- Strongly agree	2- Disagree	4- Strongly agree	2- Disagree	4- Strongly agree		4- Strongly agree	1- Strongly disagree
	No					no					OK	yes	7	1	20		OK	3	60		4- Strongly agree	4- Strongly agree	4- Strongly agree	2- Disagree	3- Agree	3- Agree	3- Agree	3- Agree	4- Strongly agree	3- Agree	2- Disagree	2- Disagree	4- Strongly agree	2- Disagree	3- Agree	2- Disagree	3- Agree	2- Disagree	3- Agree	4- Strongly agree	2- Disagree	3- Agree	3- Agree	3- Agree	3- Agree	3- Agree		4- Strongly agree	3- Agree
	Yes	1	1	30		no						yes	6	0	30			10	0		4- Strongly agree	4- Strongly agree	3- Agree	2- Disagree	3- Agree	4- Strongly agree	3- Agree	1- Strongly disagree	4- Strongly agree	3- Agree	3- Agree	3- Agree	3- Agree	2- Disagree	3- Agree	2- Disagree	3- Agree	3- Agree	3- Agree	3- Agree	2- Disagree	3- Agree	3- Agree	3- Agree	2- Disagree	3- Agree		3- Agree	2- Disagree
	No					no						yes	7	2	0			7	0		3- Agree	4- Strongly agree	4- Strongly agree	3- Agree	2- Disagree	2- Disagree	3- Agree	3- Agree	3- Agree	3- Agree	3- Agree	3- Agree	3- Agree	2- Disagree	2- Disagree	2- Disagree	4- Strongly agree	4- Strongly agree	3- Agree	3- Agree	2- Disagree	2- Disagree	3- Agree	3- Agree	3- Agree	3- Agree		3- Agree	2- Disagree
	No					no					OK	yes	7	1	30		OK	2	60		3- Agree	3- Agree	3- Agree	2- Disagree	3- Agree	3- Agree	2- Disagree	2- Disagree	3- Agree	2- Disagree	3- Agree	3- Agree	3- Agree	2- Disagree	3- Agree	3- Agree	3- Agree	3- Agree	1- Strongly disagree	1- Strongly disagree	2- Disagree	3- Agree	4- Strongly agree	3- Agree	3- Agree	3- Agree		4- Strongly agree	2- Disagree
	Yes	2	3	0		yes	1	2	30		OK	yes	5	0	45		OK	5	30		3- Agree	3- Agree	3- Agree	2- Disagree	3- Agree	4- Strongly agree	3- Agree	2- Disagree	3- Agree	3- Agree	4- Strongly agree	4- Strongly agree	4- Strongly agree	2- Disagree	3- Agree	2- Disagree	3- Agree	4- Strongly agree	4- Strongly agree	4- Strongly agree	2- Disagree	4- Strongly agree	3- Agree	4- Strongly agree	3- Agree	4- Strongly agree		4- Strongly agree	2- Disagree
	No					no					OK	no					OK		10		3- Agree	4- Strongly agree	4- Strongly agree	4- Strongly agree	4- Strongly agree	4- Strongly agree	4- Strongly agree	4- Strongly agree	4- Strongly agree	4- Strongly agree	4- Strongly agree	4- Strongly agree	4- Strongly agree	4- Strongly agree	2- Disagree	2- Disagree	4- Strongly agree	4- Strongly agree	4- Strongly agree	4- Strongly agree	4- Strongly agree	4- Strongly agree	4- Strongly agree	4- Strongly agree	4- Strongly agree	4- Strongly agree		4- Strongly agree	2- Disagree
	No					no					OK	yes	2	0	20		OK	3			3- Agree	3- Agree	3- Agree	3- Agree	2- Disagree	2- Disagree	2- Disagree	2- Disagree	3- Agree	3- Agree	3- Agree	3- Agree	3- Agree	2- Disagree	3- Agree	2- Disagree	2- Disagree	2- Disagree	3- Agree	2- Disagree	2- Disagree	2- Disagree	2- Disagree	2- Disagree	3- Agree	3- Agree		3- Agree	2- Disagree
	No					no					OK	yes	1	5	300		OK	5	251		2- Disagree	3- Agree	2- Disagree	3- Agree	3- Agree	1- Strongly disagree	3- Agree	2- Disagree	3- Agree	4- Strongly agree	2- Disagree	2- Disagree	3- Agree	2- Disagree	1- Strongly disagree	3- Agree	1- Strongly disagree	2- Disagree	3- Agree	2- Disagree	3- Agree	2- Disagree	2- Disagree	2- Disagree	3- Agree	2- Disagree		2- Disagree	3- Agree
	No					no						yes	2	1				5	0		2- Disagree	3- Agree	3- Agree	2- Disagree	2- Disagree	3- Agree	2- Disagree	2- Disagree	3- Agree	2- Disagree	2- Disagree	3- Agree	3- Agree	2- Disagree	2- Disagree	3- Agree	3- Agree	2- Disagree	3- Agree	3- Agree	2- Disagree	3- Agree	2- Disagree	3- Agree	3- Agree	3- Agree		3- Agree	3- Agree
	No					no					OK	yes	7	7	0		OK	5	0		3- Agree	3- Agree	3- Agree	2- Disagree	3- Agree	3- Agree	3- Agree	2- Disagree	3- Agree	3- Agree	3- Agree	3- Agree	3- Agree	3- Agree	3- Agree	3- Agree	3- Agree	3- Agree	3- Agree	3- Agree	2- Disagree	3- Agree	3- Agree	3- Agree	3- Agree	3- Agree		3- Agree	3- Agree
	Yes	6	2	120		yes	2	1	30		OK	yes	3	1	60		OK	2	8		4- Strongly agree	4- Strongly agree	4- Strongly agree	2- Disagree	4- Strongly agree	4- Strongly agree	4- Strongly agree	1- Strongly disagree	4- Strongly agree	3- Agree	4- Strongly agree	4- Strongly agree	4- Strongly agree	1- Strongly disagree	4- Strongly agree	1- Strongly disagree	3- Agree	3- Agree	4- Strongly agree	4- Strongly agree	2- Disagree	4- Strongly agree	3- Agree	4- Strongly agree	3- Agree	3- Agree		4- Strongly agree	2- Disagree
	Yes	4	2	120		yes	3	1	60		OK	yes	7		20		OK	5			4- Strongly agree	4- Strongly agree	4- Strongly agree	1- Strongly disagree	4- Strongly agree	3- Agree	3- Agree	2- Disagree	4- Strongly agree	2- Disagree	3- Agree	4- Strongly agree	4- Strongly agree	2- Disagree	3- Agree	2- Disagree	3- Agree	3- Agree	4- Strongly agree	4- Strongly agree	2- Disagree	3- Agree	3- Agree	3- Agree	2- Disagree	4- Strongly agree		4- Strongly agree	2- Disagree
	Yes	3	1	30		yes	4	2	28		OK	yes	2	1	56		OK	24	750		3- Agree	2- Disagree	3- Agree	2- Disagree	3- Agree	4- Strongly agree	2- Disagree	2- Disagree	4- Strongly agree	2- Disagree	3- Agree	2- Disagree	3- Agree	2- Disagree	2- Disagree	2- Disagree	1- Strongly disagree	1- Strongly disagree	2- Disagree	3- Agree	1- Strongly disagree	3- Agree	2- Disagree	3- Agree	2- Disagree	2- Disagree		3- Agree	2- Disagree
	Yes	6	2	0		yes	6	2	0		OK	yes	6	0	30		OK	5	35		4- Strongly agree	3- Agree	3- Agree	2- Disagree	3- Agree	3- Agree	3- Agree	2- Disagree	4- Strongly agree	2- Disagree	2- Disagree	4- Strongly agree	4- Strongly agree	2- Disagree	3- Agree	2- Disagree	3- Agree	3- Agree	3- Agree	3- Agree	2- Disagree	3- Agree	2- Disagree	4- Strongly agree	2- Disagree	2- Disagree		4- Strongly agree	1- Strongly disagree
	No					yes	3	1	30		OK	yes	5	1	60		OK	2	120		3- Agree	2- Disagree	4- Strongly agree	2- Disagree	4- Strongly agree	1- Strongly disagree	3- Agree	3- Agree	4- Strongly agree	2- Disagree	3- Agree	4- Strongly agree	3- Agree	2- Disagree	3- Agree	2- Disagree	3- Agree	3- Agree	4- Strongly agree	2- Disagree	1- Strongly disagree	3- Agree	3- Agree	4- Strongly agree	3- Agree	4- Strongly agree		4- Strongly agree	2- Disagree
	Yes	4	3	60		yes	3	4	30		OK	yes	7	1	30		OK	7	30		4- Strongly agree	4- Strongly agree	3- Agree	3- Agree	4- Strongly agree	3- Agree	4- Strongly agree	2- Disagree	4- Strongly agree	2- Disagree	4- Strongly agree	4- Strongly agree	4- Strongly agree	3- Agree	3- Agree	3- Agree	4- Strongly agree	4- Strongly agree	4- Strongly agree	4- Strongly agree	2- Disagree	4- Strongly agree	3- Agree	4- Strongly agree	3- Agree	4- Strongly agree		4- Strongly agree	4- Strongly agree
	No					yes	2	2	30		OK	yes	2	2	45		OK	6	45		2- Disagree	3- Agree	3- Agree	3- Agree	3- Agree	3- Agree	2- Disagree	4- Strongly agree	3- Agree	3- Agree	3- Agree	3- Agree	2- Disagree	2- Disagree	3- Agree	1- Strongly disagree	2- Disagree	3- Agree	3- Agree	3- Agree	3- Agree	1- Strongly disagree	2- Disagree	4- Strongly agree	3- Agree	1- Strongly disagree		3- Agree	4- Strongly agree
	No					yes	6	5	30		OK	yes	5	1	10		OK	2	30		3- Agree	3- Agree	3- Agree	2- Disagree	3- Agree	3- Agree	2- Disagree	2- Disagree	3- Agree	2- Disagree	3- Agree	3- Agree	3- Agree	2- Disagree	3- Agree	2- Disagree	3- Agree	2- Disagree	2- Disagree	3- Agree	2- Disagree	2- Disagree	2- Disagree	3- Agree	3- Agree	3- Agree		3- Agree	3- Agree
	Yes	1	1	60		no					OK	yes	6	0	30		OK	3	180		3- Agree	3- Agree	4- Strongly agree	3- Agree	4- Strongly agree	3- Agree	4- Strongly agree	2- Disagree	3- Agree	2- Disagree	3- Agree	4- Strongly agree	4- Strongly agree	2- Disagree	4- Strongly agree	2- Disagree	4- Strongly agree	4- Strongly agree	4- Strongly agree	4- Strongly agree	2- Disagree	3- Agree	3- Agree	3- Agree	2- Disagree	4- Strongly agree		4- Strongly agree	2- Disagree
	Yes	3	3	2		no					OK	yes	7	2	23		OK	1	1		4- Strongly agree	3- Agree	3- Agree	3- Agree	3- Agree	3- Agree	3- Agree	2- Disagree	3- Agree	2- Disagree	3- Agree	3- Agree	3- Agree	2- Disagree	3- Agree	3- Agree	3- Agree	3- Agree	3- Agree	3- Agree	3- Agree	3- Agree	3- Agree	3- Agree	2- Disagree	3- Agree		3- Agree	3- Agree
	Yes	5	3	30		yes	3	4	30		OK	yes	5	3	10		OK	5	40		4- Strongly agree	4- Strongly agree	4- Strongly agree	2- Disagree	4- Strongly agree	4- Strongly agree	4- Strongly agree	2- Disagree	2- Disagree	2- Disagree	1- Strongly disagree	4- Strongly agree	3- Agree	2- Disagree	4- Strongly agree	2- Disagree	2- Disagree	4- Strongly agree	3- Agree	4- Strongly agree	2- Disagree	4- Strongly agree	3- Agree	3- Agree	3- Agree	3- Agree		4- Strongly agree	3- Agree
	No					no					OK	yes	5	1	30		OK	2	30		4- Strongly agree	4- Strongly agree	3- Agree	2- Disagree	3- Agree	3- Agree	3- Agree	2- Disagree	3- Agree	2- Disagree	3- Agree	3- Agree	3- Agree	2- Disagree	3- Agree	2- Disagree	3- Agree	3- Agree	3- Agree	3- Agree	2- Disagree	3- Agree	3- Agree	3- Agree	3- Agree	3- Agree		3- Agree	2- Disagree
	Yes	1	1	0		yes	1	1	0			yes	6	1	30			0	30		3- Agree	3- Agree	3- Agree	2- Disagree	3- Agree	3- Agree	2- Disagree	2- Disagree	3- Agree	2- Disagree	3- Agree	3- Agree	3- Agree	2- Disagree	3- Agree	3- Agree	3- Agree	2- Disagree	3- Agree	3- Agree	2- Disagree	2- Disagree	2- Disagree	3- Agree	2- Disagree	2- Disagree		4- Strongly agree	4- Strongly agree
	Yes	1	0	30		yes	1	0	15		OK	yes	7	1	30		OK	7	60		3- Agree	3- Agree	4- Strongly agree	2- Disagree	3- Agree	3- Agree	2- Disagree	2- Disagree	3- Agree	3- Agree	3- Agree	3- Agree	3- Agree	2- Disagree	3- Agree	3- Agree	3- Agree	2- Disagree	3- Agree	3- Agree	2- Disagree	3- Agree	2- Disagree	3- Agree	2- Disagree	3- Agree		4- Strongly agree	2- Disagree
	No					no					OK	no					OK		50		4- Strongly agree	3- Agree	4- Strongly agree	3- Agree	4- Strongly agree	4- Strongly agree	4- Strongly agree	4- Strongly agree	2- Disagree	3- Agree	2- Disagree	4- Strongly agree	3- Agree	4- Strongly agree	3- Agree	3- Agree	4- Strongly agree	4- Strongly agree	3- Agree	4- Strongly agree	3- Agree	3- Agree	3- Agree	3- Agree	4- Strongly agree	3- Agree		3- Agree	2- Disagree
	Yes	4	0	15		no					OK	yes	7	0	30		OK	3			4- Strongly agree	3- Agree	3- Agree	2- Disagree	3- Agree	3- Agree	4- Strongly agree	1- Strongly disagree	4- Strongly agree	1- Strongly disagree	4- Strongly agree	3- Agree	3- Agree	1- Strongly disagree	3- Agree	1- Strongly disagree	2- Disagree	2- Disagree	3- Agree	2- Disagree	1- Strongly disagree	3- Agree	1- Strongly disagree	3- Agree	1- Strongly disagree	4- Strongly agree		4- Strongly agree	3- Agree
	No					yes	1	2	0		OK	yes	5	1	20		OK	4	0		2- Disagree	2- Disagree	3- Agree	3- Agree	3- Agree	2- Disagree	2- Disagree	3- Agree	3- Agree	3- Agree	3- Agree	3- Agree	3- Agree	2- Disagree	2- Disagree	3- Agree	2- Disagree	2- Disagree	3- Agree	2- Disagree	2- Disagree	2- Disagree	2- Disagree	3- Agree	3- Agree	3- Agree		3- Agree	3- Agree
	No					no					OK	yes	5	2	10		OK	5			4- Strongly agree	3- Agree	4- Strongly agree	2- Disagree	4- Strongly agree	4- Strongly agree	4- Strongly agree	2- Disagree	4- Strongly agree	3- Agree	4- Strongly agree	3- Agree	3- Agree	2- Disagree	3- Agree	2- Disagree	3- Agree	3- Agree	3- Agree	4- Strongly agree	2- Disagree	4- Strongly agree	4- Strongly agree	4- Strongly agree	3- Agree	3- Agree		4- Strongly agree	2- Disagree
	Yes	2	2	38		no					OK	yes	6	3	40		OK	5	50		4- Strongly agree	4- Strongly agree	3- Agree	2- Disagree	3- Agree	3- Agree	3- Agree	2- Disagree	4- Strongly agree	1- Strongly disagree	3- Agree	4- Strongly agree	4- Strongly agree	4- Strongly agree	3- Agree	2- Disagree	4- Strongly agree	2- Disagree	4- Strongly agree	4- Strongly agree	4- Strongly agree	3- Agree	3- Agree	3- Agree	3- Agree	3- Agree		4- Strongly agree	3- Agree
	Yes	7	0	6		yes	6	3	60		OK	yes	7	6	60		OK	3	70		3- Agree	3- Agree	3- Agree	2- Disagree	3- Agree	2- Disagree	2- Disagree	3- Agree	3- Agree	2- Disagree	3- Agree	3- Agree	3- Agree	2- Disagree	4- Strongly agree	2- Disagree	2- Disagree	3- Agree	3- Agree	3- Agree	2- Disagree	2- Disagree	3- Agree	3- Agree	3- Agree	3- Agree		3- Agree	3- Agree
	Yes	5	4	30		yes	2	30	20		OK	yes	5	1	60		OK	8	120		3- Agree	3- Agree	3- Agree	2- Disagree	4- Strongly agree	2- Disagree	2- Disagree	3- Agree	4- Strongly agree	2- Disagree	3- Agree	3- Agree	3- Agree	2- Disagree	2- Disagree	2- Disagree	3- Agree	3- Agree	3- Agree	2- Disagree	2- Disagree	3- Agree	3- Agree	3- Agree	2- Disagree	3- Agree		3- Agree	2- Disagree
	Yes	5	0	30		yes	5	0	30		OK	yes	5	0	45		OK	2	120		3- Agree	3- Agree	3- Agree	2- Disagree	4- Strongly agree	2- Disagree	3- Agree	2- Disagree	4- Strongly agree	2- Disagree	3- Agree	3- Agree	3- Agree	2- Disagree	3- Agree	2- Disagree	3- Agree	3- Agree	3- Agree	3- Agree	2- Disagree	2- Disagree	2- Disagree	3- Agree	2- Disagree	3- Agree		3- Agree	3- Agree
	Yes	3	3	0		no					OK	yes	2	6	45		OK	2	20		3- Agree	3- Agree	3- Agree	2- Disagree	3- Agree	3- Agree	3- Agree	3- Agree	3- Agree	3- Agree	4- Strongly agree	4- Strongly agree	3- Agree	2- Disagree	3- Agree	3- Agree	3- Agree	3- Agree	3- Agree	3- Agree	4- Strongly agree	3- Agree	4- Strongly agree	2- Disagree	3- Agree	3- Agree		3- Agree	3- Agree
	No					no					OK	yes	4	0	45		OK	4	10		3- Agree	3- Agree	3- Agree	2- Disagree	3- Agree	3- Agree	2- Disagree	2- Disagree	3- Agree	2- Disagree	2- Disagree	3- Agree	3- Agree	2- Disagree	3- Agree	2- Disagree	3- Agree	2- Disagree	2- Disagree	2- Disagree	2- Disagree	2- Disagree	2- Disagree	2- Disagree	2- Disagree	3- Agree		4- Strongly agree	2- Disagree
	Yes	5	1	60		no					OK	yes	7	25	36		OK	3	120		4- Strongly agree	3- Agree	3- Agree	2- Disagree	4- Strongly agree	3- Agree	3- Agree	3- Agree	4- Strongly agree	2- Disagree	4- Strongly agree	3- Agree	4- Strongly agree	2- Disagree	3- Agree	2- Disagree	2- Disagree	3- Agree	3- Agree	3- Agree	2- Disagree	3- Agree	3- Agree	3- Agree	3- Agree	4- Strongly agree		4- Strongly agree	2- Disagree
	No					yes	3	3	20		OK	yes	2	2	30		OK	3	30		3- Agree	1- Strongly disagree	1- Strongly disagree	1- Strongly disagree	1- Strongly disagree	3- Agree	1- Strongly disagree	2- Disagree	1- Strongly disagree	3- Agree	2- Disagree	1- Strongly disagree	1- Strongly disagree	1- Strongly disagree	3- Agree	1- Strongly disagree	1- Strongly disagree	4- Strongly agree	1- Strongly disagree	4- Strongly agree	2- Disagree	1- Strongly disagree	1- Strongly disagree	4- Strongly agree	1- Strongly disagree	4- Strongly agree		4- Strongly agree	4- Strongly agree
	No					no					OK	yes	6	2	30		OK	5	0		3- Agree	3- Agree	3- Agree	2- Disagree	2- Disagree	3- Agree	3- Agree	2- Disagree	3- Agree	2- Disagree	3- Agree	3- Agree	3- Agree	2- Disagree	3- Agree	2- Disagree	2- Disagree	3- Agree	3- Agree	2- Disagree	2- Disagree	3- Agree	2- Disagree	3- Agree	2- Disagree	2- Disagree		3- Agree	2- Disagree
	No					no						yes	2	1	30		OK	5	30		3- Agree	3- Agree	3- Agree	2- Disagree	3- Agree	3- Agree	1- Strongly disagree	2- Disagree	3- Agree	1- Strongly disagree	3- Agree	3- Agree	3- Agree	1- Strongly disagree	2- Disagree	1- Strongly disagree	1- Strongly disagree	3- Agree	3- Agree	3- Agree	1- Strongly disagree	3- Agree	3- Agree	3- Agree	1- Strongly disagree	3- Agree		3- Agree	3- Agree
	Yes	5	1	45		no					OK	yes	5	0	30		OK	5	0		2- Disagree	3- Agree	3- Agree	2- Disagree	2- Disagree	3- Agree	3- Agree	3- Agree	3- Agree	3- Agree	3- Agree	3- Agree	3- Agree	2- Disagree	3- Agree	2- Disagree	3- Agree	3- Agree	3- Agree	3- Agree	2- Disagree	3- Agree	2- Disagree	3- Agree	3- Agree	3- Agree		3- Agree	2- Disagree
	Yes	2	2	45		yes	2	2	45		OK	yes	5	1	30		OK	2	60		4- Strongly agree	4- Strongly agree	4- Strongly agree	2- Disagree	4- Strongly agree	3- Agree	3- Agree	2- Disagree	4- Strongly agree	2- Disagree	4- Strongly agree	4- Strongly agree	4- Strongly agree	2- Disagree	3- Agree	2- Disagree	3- Agree	4- Strongly agree	3- Agree	4- Strongly agree	2- Disagree	4- Strongly agree	3- Agree	3- Agree	2- Disagree	3- Agree		3- Agree	2- Disagree
	Yes	3	1	20		yes	7	2	30		OK	yes	7	1	45		OK	15	20		3- Agree	3- Agree	3- Agree	2- Disagree	3- Agree	3- Agree	2- Disagree	2- Disagree	3- Agree	3- Agree	3- Agree	3- Agree	3- Agree	2- Disagree	3- Agree	2- Disagree	3- Agree	3- Agree	3- Agree	3- Agree	2- Disagree	3- Agree	2- Disagree	3- Agree	3- Agree	3- Agree		3- Agree	3- Agree
	Yes	5	1	30		yes	7	3	45		OK	yes	5	3	30		OK	5	45		3- Agree	3- Agree	4- Strongly agree	3- Agree	3- Agree	3- Agree	2- Disagree	2- Disagree	4- Strongly agree	2- Disagree	3- Agree	3- Agree	3- Agree	3- Agree	3- Agree	2- Disagree	3- Agree	2- Disagree	3- Agree	3- Agree	2- Disagree	3- Agree	3- Agree	3- Agree	2- Disagree	3- Agree		3- Agree	2- Disagree
	No					yes	2	1	20		OK	yes	5	45	5		OK	4	45		4- Strongly agree	4- Strongly agree	3- Agree	2- Disagree	3- Agree	3- Agree	4- Strongly agree	2- Disagree	3- Agree	3- Agree	3- Agree	4- Strongly agree	4- Strongly agree	2- Disagree	3- Agree	2- Disagree	3- Agree	3- Agree	4- Strongly agree	3- Agree	2- Disagree	3- Agree	3- Agree	4- Strongly agree	3- Agree	4- Strongly agree		4- Strongly agree	2- Disagree
	Yes	4	1	30		no					OK	yes	7	2	50		OK	5	50		4- Strongly agree	3- Agree	3- Agree	2- Disagree	4- Strongly agree	4- Strongly agree	3- Agree	2- Disagree	3- Agree	2- Disagree	3- Agree	3- Agree	4- Strongly agree	2- Disagree	4- Strongly agree	4- Strongly agree	3- Agree	3- Agree	4- Strongly agree	4- Strongly agree	2- Disagree	3- Agree	4- Strongly agree	4- Strongly agree	4- Strongly agree	4- Strongly agree		4- Strongly agree	3- Agree
	Yes	5	1	60		yes	4	4	6		OK	yes	2	2	5		OK	3	3		3- Agree	4- Strongly agree	3- Agree	1- Strongly disagree	3- Agree	3- Agree	3- Agree	4- Strongly agree	3- Agree	1- Strongly disagree	4- Strongly agree	3- Agree	4- Strongly agree	1- Strongly disagree	3- Agree	2- Disagree	3- Agree	3- Agree	3- Agree	4- Strongly agree	1- Strongly disagree	3- Agree	3- Agree	3- Agree	4- Strongly agree	4- Strongly agree		4- Strongly agree	2- Disagree
	Yes	5	2	45		yes	5	1	50		OK	yes	7	2	45		OK	5	50		4- Strongly agree	3- Agree	3- Agree	2- Disagree	3- Agree	3- Agree	3- Agree	2- Disagree	4- Strongly agree	3- Agree	3- Agree	3- Agree	3- Agree	2- Disagree	3- Agree	2- Disagree	3- Agree	3- Agree	3- Agree	2- Disagree	2- Disagree	3- Agree	3- Agree	3- Agree	3- Agree	4- Strongly agree		3- Agree	3- Agree
	No					no						yes	5	2				1			2- Disagree	2- Disagree	2- Disagree	4- Strongly agree	2- Disagree	2- Disagree	2- Disagree	2- Disagree	3- Agree	3- Agree	2- Disagree	3- Agree	3- Agree	2- Disagree	2- Disagree	2- Disagree	2- Disagree	2- Disagree	3- Agree	3- Agree	2- Disagree	2- Disagree	2- Disagree	3- Agree	2- Disagree	2- Disagree		3- Agree	3- Agree
	No					yes	7	4				yes	5	4				6			4- Strongly agree	3- Agree	3- Agree	2- Disagree	4- Strongly agree	4- Strongly agree	2- Disagree	2- Disagree	4- Strongly agree	3- Agree	3- Agree	4- Strongly agree	4- Strongly agree	2- Disagree	3- Agree	2- Disagree	3- Agree	2- Disagree	3- Agree	3- Agree	2- Disagree	3- Agree	2- Disagree	3- Agree	3- Agree	3- Agree		3- Agree	2- Disagree
	Yes	5	1	30		no					OK	yes	5	2	0		OK	10	0		4- Strongly agree	4- Strongly agree	4- Strongly agree	2- Disagree	4- Strongly agree	4- Strongly agree	3- Agree	4- Strongly agree	4- Strongly agree	2- Disagree	4- Strongly agree	4- Strongly agree	4- Strongly agree	2- Disagree	4- Strongly agree	2- Disagree	3- Agree	4- Strongly agree	4- Strongly agree	4- Strongly agree	2- Disagree	4- Strongly agree	4- Strongly agree	3- Agree	3- Agree	3- Agree		4- Strongly agree	4- Strongly agree
	No					yes	7	1	0		OK	yes	7	1	0		OK	6	0		4- Strongly agree	4- Strongly agree	4- Strongly agree	1- Strongly disagree	4- Strongly agree	4- Strongly agree	3- Agree	1- Strongly disagree	4- Strongly agree	3- Agree	3- Agree	4- Strongly agree	2- Disagree	1- Strongly disagree	4- Strongly agree	1- Strongly disagree	4- Strongly agree	2- Disagree	4- Strongly agree	3- Agree	1- Strongly disagree	4- Strongly agree	4- Strongly agree	3- Agree	3- Agree	3- Agree		4- Strongly agree	2- Disagree
	No					yes	1	2	0			yes	1	2	0			12	0		4- Strongly agree	4- Strongly agree	4- Strongly agree	1- Strongly disagree	4- Strongly agree	4- Strongly agree	4- Strongly agree	4- Strongly agree	4- Strongly agree	2- Disagree	4- Strongly agree	4- Strongly agree	4- Strongly agree	2- Disagree	4- Strongly agree	2- Disagree	2- Disagree	3- Agree	3- Agree	3- Agree	2- Disagree	3- Agree	2- Disagree	4- Strongly agree	2- Disagree	3- Agree		3- Agree	2- Disagree
	Yes	2	1	25		yes	6	21	1		OK	yes	25	1	12		OK	4	25		4- Strongly agree	4- Strongly agree	4- Strongly agree	4- Strongly agree	4- Strongly agree	4- Strongly agree	4- Strongly agree	4- Strongly agree	4- Strongly agree	4- Strongly agree	4- Strongly agree	4- Strongly agree	4- Strongly agree	4- Strongly agree	4- Strongly agree	4- Strongly agree	4- Strongly agree	4- Strongly agree	4- Strongly agree	4- Strongly agree	4- Strongly agree	4- Strongly agree	4- Strongly agree	4- Strongly agree	4- Strongly agree	4- Strongly agree		4- Strongly agree	3- Agree
	Yes	2	1	0		yes	3	2	0		OK	yes	7	4	0		OK	5	0		4- Strongly agree	4- Strongly agree	4- Strongly agree	2- Disagree	3- Agree	3- Agree	3- Agree	1- Strongly disagree	3- Agree	2- Disagree	3- Agree	3- Agree	3- Agree	1- Strongly disagree	3- Agree	2- Disagree	3- Agree	3- Agree	3- Agree	3- Agree	2- Disagree	3- Agree	3- Agree	3- Agree	2- Disagree	3- Agree		3- Agree	2- Disagree
	Yes	3	2	30		yes	3	2	30		OK	yes	5	4	0		OK	6	0		4- Strongly agree	4- Strongly agree	3- Agree	2- Disagree	3- Agree	3- Agree	3- Agree	2- Disagree	3- Agree	2- Disagree	3- Agree	3- Agree	3- Agree	2- Disagree	3- Agree	2- Disagree	3- Agree	3- Agree	3- Agree	3- Agree	2- Disagree	3- Agree	3- Agree	3- Agree	2- Disagree	3- Agree		3- Agree	2- Disagree
	Yes	2	1	30		yes	5	4	0			yes	7	2	0			2	0		3- Agree	3- Agree	3- Agree	2- Disagree	4- Strongly agree	3- Agree	1- Strongly disagree	1- Strongly disagree	4- Strongly agree	3- Agree	4- Strongly agree	3- Agree	4- Strongly agree	2- Disagree	4- Strongly agree	2- Disagree	2- Disagree	2- Disagree	2- Disagree	3- Agree	1- Strongly disagree	2- Disagree	2- Disagree	3- Agree	2- Disagree	4- Strongly agree		4- Strongly agree	2- Disagree
	No					no					OK	yes	5	1	60		OK	8	240		4- Strongly agree	4- Strongly agree	4- Strongly agree	1- Strongly disagree	4- Strongly agree	4- Strongly agree	4- Strongly agree	1- Strongly disagree	4- Strongly agree	2- Disagree	3- Agree	4- Strongly agree	4- Strongly agree	1- Strongly disagree	4- Strongly agree	1- Strongly disagree	4- Strongly agree	3- Agree	4- Strongly agree	3- Agree	1- Strongly disagree	4- Strongly agree	3- Agree	3- Agree	2- Disagree	4- Strongly agree		4- Strongly agree	3- Agree
	Yes	3	3	30		no					OK	yes	4	1	35		OK	2	60		3- Agree	4- Strongly agree	4- Strongly agree	2- Disagree	4- Strongly agree	2- Disagree	1- Strongly disagree	1- Strongly disagree	4- Strongly agree	3- Agree	3- Agree	4- Strongly agree	4- Strongly agree	2- Disagree	4- Strongly agree	2- Disagree	4- Strongly agree	2- Disagree	4- Strongly agree	4- Strongly agree	1- Strongly disagree	4- Strongly agree	4- Strongly agree	4- Strongly agree	4- Strongly agree	4- Strongly agree		4- Strongly agree	1- Strongly disagree
	No					no					OK	yes	5	1	60		OK	3	180		3- Agree	3- Agree	3- Agree	2- Disagree	4- Strongly agree	4- Strongly agree	3- Agree	2- Disagree	4- Strongly agree	2- Disagree	3- Agree	3- Agree	3- Agree	2- Disagree	3- Agree	2- Disagree	3- Agree	3- Agree	3- Agree	3- Agree	2- Disagree	4- Strongly agree	3- Agree	3- Agree	2- Disagree	3- Agree		3- Agree	3- Agree
	No					yes	7	4	56		OK	yes	7	20	10		OK	6	48		3- Agree	4- Strongly agree	4- Strongly agree	2- Disagree	3- Agree	3- Agree	2- Disagree	2- Disagree	3- Agree	2- Disagree	3- Agree	3- Agree	3- Agree	2- Disagree	3- Agree	3- Agree	3- Agree	2- Disagree	3- Agree	3- Agree	1- Strongly disagree	3- Agree	2- Disagree	3- Agree	2- Disagree	3- Agree		3- Agree	2- Disagree
	Yes	1	2	0		yes	2	1	0		OK	yes	7	2	15		OK	7	0		3- Agree	3- Agree	3- Agree	2- Disagree	3- Agree	3- Agree	3- Agree	2- Disagree	3- Agree	3- Agree	3- Agree	3- Agree	3- Agree	2- Disagree	3- Agree	2- Disagree	2- Disagree	3- Agree	3- Agree	3- Agree	3- Agree	2- Disagree	2- Disagree	3- Agree	3- Agree	2- Disagree		3- Agree	2- Disagree
	Yes	5	3	30		yes	5	8	45		OK	yes	4	6	20		OK	6	40		3- Agree	3- Agree	3- Agree	3- Agree	3- Agree	3- Agree	3- Agree	3- Agree	4- Strongly agree	2- Disagree	3- Agree	4- Strongly agree	4- Strongly agree	4- Strongly agree	4- Strongly agree	2- Disagree	4- Strongly agree	4- Strongly agree	4- Strongly agree	4- Strongly agree	4- Strongly agree	4- Strongly agree	4- Strongly agree	4- Strongly agree	4- Strongly agree	4- Strongly agree		4- Strongly agree	4- Strongly agree
	No					no					OK	yes	12	1			OK	7	0		4- Strongly agree	4- Strongly agree	4- Strongly agree	3- Agree	4- Strongly agree	3- Agree	2- Disagree	2- Disagree	4- Strongly agree	4- Strongly agree	4- Strongly agree	4- Strongly agree	3- Agree	3- Agree	4- Strongly agree	2- Disagree	4- Strongly agree	3- Agree	4- Strongly agree	3- Agree	2- Disagree	4- Strongly agree	3- Agree	4- Strongly agree	2- Disagree	4- Strongly agree		3- Agree	3- Agree
	Yes	2	1	0		yes	4	1	0		OK	yes	5	1	0		OK	4	0		4- Strongly agree	4- Strongly agree	3- Agree	2- Disagree	4- Strongly agree	4- Strongly agree	4- Strongly agree	2- Disagree	4- Strongly agree	4- Strongly agree	4- Strongly agree	4- Strongly agree	3- Agree	2- Disagree	4- Strongly agree	1- Strongly disagree	2- Disagree	4- Strongly agree	4- Strongly agree	4- Strongly agree	1- Strongly disagree	4- Strongly agree	1- Strongly disagree	4- Strongly agree	4- Strongly agree	4- Strongly agree		4- Strongly agree	1- Strongly disagree
	No					yes	3	2	0		OK	yes	7	2	0		OK	7	0		3- Agree	3- Agree	3- Agree	1- Strongly disagree	3- Agree	3- Agree	1- Strongly disagree	1- Strongly disagree	4- Strongly agree	1- Strongly disagree	3- Agree	2- Disagree	3- Agree	2- Disagree	3- Agree	2- Disagree	3- Agree	2- Disagree	3- Agree	3- Agree	2- Disagree	3- Agree	2- Disagree	3- Agree	2- Disagree	3- Agree		3- Agree	2- Disagree
	No					no					OK	yes	7	1	0		OK	3	0		2- Disagree	3- Agree	3- Agree	4- Strongly agree	3- Agree	1- Strongly disagree	2- Disagree	2- Disagree	2- Disagree	3- Agree	3- Agree	2- Disagree	2- Disagree	1- Strongly disagree	1- Strongly disagree	4- Strongly agree	3- Agree	3- Agree	3- Agree	4- Strongly agree	3- Agree	2- Disagree	1- Strongly disagree	3- Agree	3- Agree	4- Strongly agree		4- Strongly agree	3- Agree
	No					no					OK	yes	3	2	0		OK	6	0		3- Agree	3- Agree	4- Strongly agree	2- Disagree	3- Agree	3- Agree	1- Strongly disagree	2- Disagree	3- Agree	1- Strongly disagree	3- Agree	3- Agree	3- Agree	2- Disagree	3- Agree	2- Disagree	2- Disagree	3- Agree	3- Agree	3- Agree	1- Strongly disagree	2- Disagree	3- Agree	3- Agree	1- Strongly disagree	3- Agree		3- Agree	2- Disagree
	No					no					OK	yes	7	0	30		OK	4	0		3- Agree	3- Agree	3- Agree	4- Strongly agree	4- Strongly agree	3- Agree	3- Agree	2- Disagree	4- Strongly agree	3- Agree	4- Strongly agree	4- Strongly agree	4- Strongly agree	2- Disagree	3- Agree	2- Disagree	2- Disagree	2- Disagree	4- Strongly agree	4- Strongly agree	3- Agree	3- Agree	3- Agree	3- Agree	3- Agree	3- Agree		3- Agree	3- Agree
	No					no					OK	yes	2	0	30		OK	7	0		3- Agree	4- Strongly agree	4- Strongly agree	2- Disagree	4- Strongly agree	4- Strongly agree	4- Strongly agree	2- Disagree	4- Strongly agree	2- Disagree	4- Strongly agree	4- Strongly agree	3- Agree	1- Strongly disagree	4- Strongly agree	1- Strongly disagree	3- Agree	3- Agree	3- Agree	3- Agree	2- Disagree	3- Agree	3- Agree	3- Agree	2- Disagree	3- Agree		4- Strongly agree	2- Disagree
	No					no					OK	yes	7	1	0		OK	4	0		3- Agree	3- Agree	3- Agree	3- Agree	3- Agree	2- Disagree	3- Agree	3- Agree	3- Agree	3- Agree	3- Agree	3- Agree	3- Agree	3- Agree	3- Agree	3- Agree	3- Agree	3- Agree	3- Agree	3- Agree	3- Agree	3- Agree	3- Agree	3- Agree	3- Agree	3- Agree		3- Agree	3- Agree
	No					no					OK	yes	7	1	30		OK	5	45		2- Disagree	2- Disagree	2- Disagree	4- Strongly agree	2- Disagree	2- Disagree	2- Disagree	4- Strongly agree	3- Agree	3- Agree	2- Disagree	2- Disagree	3- Agree	2- Disagree	3- Agree	2- Disagree	3- Agree	2- Disagree	2- Disagree	2- Disagree	2- Disagree	2- Disagree	3- Agree	2- Disagree	3- Agree	3- Agree		4- Strongly agree	2- Disagree
	No					no					OK	yes	3	0	30		OK	4	45		3- Agree	4- Strongly agree	4- Strongly agree	2- Disagree	4- Strongly agree	4- Strongly agree	2- Disagree	2- Disagree	4- Strongly agree	3- Agree	4- Strongly agree	4- Strongly agree	4- Strongly agree	2- Disagree	3- Agree	2- Disagree	4- Strongly agree	1- Strongly disagree	4- Strongly agree	3- Agree	3- Agree	2- Disagree	2- Disagree	4- Strongly agree	2- Disagree	3- Agree		3- Agree	1- Strongly disagree
	Yes	3	3	0		no					OK	yes	4	2	0		OK	7	0		3- Agree	3- Agree	3- Agree	2- Disagree	4- Strongly agree	3- Agree	2- Disagree	1- Strongly disagree	4- Strongly agree	3- Agree	4- Strongly agree	2- Disagree	3- Agree	2- Disagree	3- Agree	2- Disagree	3- Agree	3- Agree	4- Strongly agree	3- Agree	2- Disagree	3- Agree	3- Agree	4- Strongly agree	3- Agree	3- Agree		4- Strongly agree	1- Strongly disagree
	Yes	6	12	0		yes	7	0	20		OK	no					OK		60		4- Strongly agree	4- Strongly agree	4- Strongly agree	1- Strongly disagree	4- Strongly agree	1- Strongly disagree	2- Disagree	2- Disagree	3- Agree	3- Agree	3- Agree	3- Agree	3- Agree	3- Agree	3- Agree	3- Agree	3- Agree	2- Disagree	3- Agree	4- Strongly agree	2- Disagree	3- Agree	3- Agree	3- Agree	1- Strongly disagree	3- Agree		3- Agree	3- Agree
	No					no					OK	yes	3	2	0		OK	8	30		3- Agree	4- Strongly agree	4- Strongly agree	3- Agree	4- Strongly agree	3- Agree	2- Disagree	3- Agree	4- Strongly agree	2- Disagree	3- Agree	4- Strongly agree	4- Strongly agree	2- Disagree	2- Disagree	1- Strongly disagree	1- Strongly disagree	3- Agree	3- Agree	2- Disagree	3- Agree	2- Disagree	2- Disagree	3- Agree	3- Agree	4- Strongly agree		3- Agree	3- Agree
	No					no					OK	no					OK		0		3- Agree	4- Strongly agree	4- Strongly agree	3- Agree	3- Agree	1- Strongly disagree	1- Strongly disagree	3- Agree	4- Strongly agree	3- Agree	3- Agree	4- Strongly agree	4- Strongly agree	2- Disagree	3- Agree	2- Disagree	3- Agree	3- Agree	3- Agree	3- Agree	2- Disagree	3- Agree	3- Agree	4- Strongly agree	3- Agree	4- Strongly agree		4- Strongly agree	3- Agree
	Yes	1	1	0		no					OK	yes	7	0	30		OK	7	0		3- Agree	4- Strongly agree	4- Strongly agree	1- Strongly disagree	4- Strongly agree	4- Strongly agree	3- Agree	4- Strongly agree	3- Agree	3- Agree	3- Agree	3- Agree	3- Agree	2- Disagree	4- Strongly agree	2- Disagree	3- Agree	3- Agree	3- Agree	3- Agree	2- Disagree	2- Disagree	3- Agree	3- Agree	1- Strongly disagree	3- Agree		4- Strongly agree	3- Agree
	Yes	6	3	0		no					OK	yes	4	0	45		OK	3	0		4- Strongly agree	4- Strongly agree	4- Strongly agree	2- Disagree	4- Strongly agree	4- Strongly agree	4- Strongly agree	3- Agree	4- Strongly agree	4- Strongly agree	4- Strongly agree	3- Agree	4- Strongly agree	3- Agree	4- Strongly agree	2- Disagree	3- Agree	4- Strongly agree	4- Strongly agree	4- Strongly agree	2- Disagree	4- Strongly agree	4- Strongly agree	4- Strongly agree	2- Disagree	4- Strongly agree		4- Strongly agree	2- Disagree
	No					no					OK	yes	3	1	0		OK	13	0		3- Agree	3- Agree	3- Agree	2- Disagree	3- Agree	3- Agree	3- Agree	2- Disagree	3- Agree	2- Disagree	3- Agree	2- Disagree	3- Agree	2- Disagree	3- Agree	1- Strongly disagree	3- Agree	3- Agree	3- Agree	3- Agree	2- Disagree	2- Disagree	2- Disagree	3- Agree	3- Agree	3- Agree		3- Agree	3- Agree
	No					no					OK	yes	3	1	0		OK	6	0		3- Agree	3- Agree	3- Agree	3- Agree	4- Strongly agree	4- Strongly agree	2- Disagree	3- Agree	4- Strongly agree	4- Strongly agree	4- Strongly agree	4- Strongly agree	2- Disagree	3- Agree	2- Disagree	2- Disagree	3- Agree	3- Agree	2- Disagree	3- Agree	3- Agree	2- Disagree	2- Disagree	3- Agree	3- Agree	3- Agree		4- Strongly agree	4- Strongly agree
	No					no					OK	yes	7	0	30		OK	5	0		3- Agree	3- Agree	3- Agree	2- Disagree	3- Agree	3- Agree	3- Agree	2- Disagree	3- Agree	3- Agree	3- Agree	3- Agree	3- Agree	2- Disagree	3- Agree	2- Disagree	3- Agree	3- Agree	3- Agree	2- Disagree	2- Disagree	3- Agree	3- Agree	3- Agree	2- Disagree	3- Agree		3- Agree	2- Disagree
	No					yes	2	3	0		OK	yes	7	0	45		OK	3	0		3- Agree	3- Agree	3- Agree	3- Agree	3- Agree	3- Agree	3- Agree	2- Disagree	3- Agree	2- Disagree	2- Disagree	3- Agree	3- Agree	1- Strongly disagree	3- Agree	1- Strongly disagree	3- Agree	3- Agree	3- Agree	3- Agree	1- Strongly disagree	3- Agree	2- Disagree	3- Agree	3- Agree	3- Agree		3- Agree	2- Disagree
	No					yes	1	2			OK	yes	7		30		OK	3			2- Disagree	2- Disagree	3- Agree	2- Disagree	3- Agree	3- Agree	3- Agree	2- Disagree	3- Agree	3- Agree	2- Disagree	3- Agree	3- Agree	2- Disagree	3- Agree	2- Disagree	2- Disagree	3- Agree	3- Agree	2- Disagree	2- Disagree	2- Disagree	2- Disagree	3- Agree	3- Agree	3- Agree		3- Agree	3- Agree
	Yes	5	1	60		yes	6	1			OK	yes	5			Not sure / Don't know	OK	5			4- Strongly agree	4- Strongly agree	4- Strongly agree	2- Disagree	4- Strongly agree	4- Strongly agree	1- Strongly disagree	4- Strongly agree	4- Strongly agree	1- Strongly disagree	4- Strongly agree	4- Strongly agree	4- Strongly agree	1- Strongly disagree	4- Strongly agree	1- Strongly disagree	4- Strongly agree	4- Strongly agree	4- Strongly agree	4- Strongly agree	1- Strongly disagree	4- Strongly agree	4- Strongly agree	4- Strongly agree	1- Strongly disagree	4- Strongly agree		4- Strongly agree	1- Strongly disagree
	Yes	3	3	0		no					OK	yes	7	2	30		OK	5	30		3- Agree	3- Agree	4- Strongly agree	1- Strongly disagree	4- Strongly agree	3- Agree	4- Strongly agree	1- Strongly disagree	3- Agree	1- Strongly disagree	4- Strongly agree	3- Agree	4- Strongly agree	2- Disagree	3- Agree	4- Strongly agree	3- Agree	4- Strongly agree	4- Strongly agree	2- Disagree	4- Strongly agree	4- Strongly agree	2- Disagree	4- Strongly agree	1- Strongly disagree	4- Strongly agree		4- Strongly agree	1- Strongly disagree
	No					no					OK	yes	5	2	30		OK	6	45		3- Agree	3- Agree	3- Agree	2- Disagree	3- Agree	2- Disagree	2- Disagree	2- Disagree	3- Agree	2- Disagree	3- Agree	3- Agree	3- Agree	2- Disagree	2- Disagree	1- Strongly disagree	3- Agree	3- Agree	2- Disagree	3- Agree	1- Strongly disagree	2- Disagree	2- Disagree	3- Agree	3- Agree	3- Agree		4- Strongly agree	2- Disagree
	No					no					OK	yes	2	30	30		OK	5	300		3- Agree	3- Agree	3- Agree	1- Strongly disagree	3- Agree	3- Agree	3- Agree	2- Disagree	3- Agree	2- Disagree	3- Agree	3- Agree	3- Agree	2- Disagree	3- Agree	2- Disagree	3- Agree	3- Agree	3- Agree	3- Agree	2- Disagree	3- Agree	3- Agree	3- Agree	2- Disagree	3- Agree		3- Agree	2- Disagree
	Yes	2	1	50		yes	2	1	40		OK	yes	5	2	60		OK	6	240		3- Agree	3- Agree	3- Agree	2- Disagree	2- Disagree	4- Strongly agree	4- Strongly agree	1- Strongly disagree	4- Strongly agree	2- Disagree	3- Agree	3- Agree	4- Strongly agree	1- Strongly disagree	4- Strongly agree	1- Strongly disagree	2- Disagree	3- Agree	3- Agree	3- Agree	1- Strongly disagree	3- Agree	4- Strongly agree	3- Agree	2- Disagree	3- Agree		4- Strongly agree	1- Strongly disagree
	Yes	3	2	45		no					OK	yes	2	2			OK	6			4- Strongly agree	3- Agree	3- Agree	2- Disagree	3- Agree	3- Agree	3- Agree	2- Disagree	4- Strongly agree	3- Agree	4- Strongly agree	3- Agree	4- Strongly agree	2- Disagree	3- Agree	2- Disagree	3- Agree	3- Agree	4- Strongly agree	3- Agree	2- Disagree	3- Agree	2- Disagree	4- Strongly agree	2- Disagree	4- Strongly agree		3- Agree	2- Disagree
	No					yes	2	1	120		OK	yes	1	2	120		OK	3	280		4- Strongly agree	4- Strongly agree	4- Strongly agree	2- Disagree	3- Agree	3- Agree	3- Agree	2- Disagree	4- Strongly agree	2- Disagree	3- Agree	3- Agree	3- Agree	3- Agree	3- Agree	1- Strongly disagree	3- Agree	3- Agree	3- Agree	3- Agree	2- Disagree	3- Agree	3- Agree	3- Agree	2- Disagree	3- Agree		4- Strongly agree	2- Disagree
	Yes	6	1	1		no					OK	yes	5	1	60		OK	2	120		4- Strongly agree	3- Agree	3- Agree	2- Disagree	3- Agree	4- Strongly agree	3- Agree	3- Agree	4- Strongly agree	2- Disagree	4- Strongly agree	4- Strongly agree	4- Strongly agree	1- Strongly disagree	4- Strongly agree	3- Agree	4- Strongly agree	4- Strongly agree	4- Strongly agree	4- Strongly agree	2- Disagree	4- Strongly agree	4- Strongly agree	4- Strongly agree	4- Strongly agree	4- Strongly agree		4- Strongly agree	1- Strongly disagree
	No					no					OK	yes	5	5	20		OK	2	2		3- Agree	3- Agree	3- Agree	2- Disagree	3- Agree	3- Agree	3- Agree	3- Agree	3- Agree	4- Strongly agree	3- Agree	3- Agree	3- Agree	2- Disagree	3- Agree	2- Disagree	3- Agree	2- Disagree	3- Agree	4- Strongly agree	2- Disagree	4- Strongly agree	2- Disagree	3- Agree	4- Strongly agree	4- Strongly agree		4- Strongly agree	2- Disagree
	No					no					OK	yes	1	0	10		OK	3	0		3- Agree	2- Disagree	3- Agree	2- Disagree	3- Agree	2- Disagree	3- Agree	2- Disagree	3- Agree	3- Agree	3- Agree	3- Agree	3- Agree	2- Disagree	3- Agree	2- Disagree	3- Agree	3- Agree	3- Agree	3- Agree	2- Disagree	2- Disagree	3- Agree	3- Agree	3- Agree	3- Agree		3- Agree	3- Agree
	No					no					OK	no					OK		12		2- Disagree	3- Agree	2- Disagree	2- Disagree	2- Disagree	2- Disagree	2- Disagree	2- Disagree	2- Disagree	1- Strongly disagree	2- Disagree	3- Agree	2- Disagree	2- Disagree	2- Disagree	2- Disagree	3- Agree	2- Disagree	3- Agree	3- Agree	2- Disagree	2- Disagree	1- Strongly disagree	3- Agree	1- Strongly disagree	1- Strongly disagree		4- Strongly agree	3- Agree
	No					no					OK	yes	3	2	0		OK	6	0		3- Agree	3- Agree	4- Strongly agree	3- Agree	4- Strongly agree	3- Agree	3- Agree	2- Disagree	4- Strongly agree	3- Agree	3- Agree	3- Agree	4- Strongly agree	3- Agree	3- Agree	2- Disagree	3- Agree	4- Strongly agree	4- Strongly agree	4- Strongly agree	4- Strongly agree	3- Agree	3- Agree	3- Agree	2- Disagree	4- Strongly agree		4- Strongly agree	2- Disagree
	Yes	3	0	45		yes	3	0	45		OK	yes	2	0	15		OK	12	0		3- Agree	4- Strongly agree	4- Strongly agree	2- Disagree	3- Agree	3- Agree	4- Strongly agree	2- Disagree	4- Strongly agree	2- Disagree	4- Strongly agree	4- Strongly agree	3- Agree	1- Strongly disagree	3- Agree	2- Disagree	3- Agree	4- Strongly agree	4- Strongly agree	4- Strongly agree	2- Disagree	3- Agree	2- Disagree	3- Agree	2- Disagree	3- Agree		4- Strongly agree	2- Disagree
	No					no					OK	yes	5	10			OK	5	5		3- Agree	3- Agree	3- Agree	2- Disagree	3- Agree	3- Agree	3- Agree	2- Disagree	3- Agree	3- Agree	3- Agree	3- Agree	2- Disagree	3- Agree	3- Agree	3- Agree	3- Agree	3- Agree	3- Agree	3- Agree	2- Disagree	2- Disagree	3- Agree	3- Agree	3- Agree	3- Agree		3- Agree	3- Agree
	No					no						yes	5	3				8			2- Disagree	3- Agree	3- Agree	4- Strongly agree	3- Agree	3- Agree	3- Agree	4- Strongly agree	4- Strongly agree	4- Strongly agree	4- Strongly agree	4- Strongly agree	3- Agree	3- Agree	3- Agree	4- Strongly agree	3- Agree	3- Agree	3- Agree	4- Strongly agree	4- Strongly agree	2- Disagree	3- Agree	4- Strongly agree	3- Agree	3- Agree	OK	4- Strongly agree	3- Agree
	Yes	3	2			no						yes	5	2				5			3- Agree	3- Agree	3- Agree	2- Disagree	3- Agree	3- Agree	2- Disagree	2- Disagree	3- Agree	2- Disagree	3- Agree	3- Agree	3- Agree	2- Disagree	3- Agree	1- Strongly disagree	2- Disagree	2- Disagree	3- Agree	2- Disagree	3- Agree	3- Agree	2- Disagree	4- Strongly agree	4- Strongly agree	4- Strongly agree	OK	4- Strongly agree	1- Strongly disagree
	No					no						yes	5	3				4			4- Strongly agree	4- Strongly agree	4- Strongly agree	1- Strongly disagree	4- Strongly agree	4- Strongly agree	4- Strongly agree	2- Disagree	4- Strongly agree	2- Disagree	4- Strongly agree	4- Strongly agree	4- Strongly agree	1- Strongly disagree	4- Strongly agree	1- Strongly disagree	4- Strongly agree	4- Strongly agree	4- Strongly agree	4- Strongly agree	1- Strongly disagree	4- Strongly agree	4- Strongly agree	4- Strongly agree	1- Strongly disagree	4- Strongly agree	OK	4- Strongly agree	2- Disagree
	Yes	5	2	0		yes	5	1	30		OK	yes	5	3	1		OK	4	300		4- Strongly agree	4- Strongly agree	4- Strongly agree	2- Disagree	4- Strongly agree	3- Agree	3- Agree	1- Strongly disagree	4- Strongly agree	4- Strongly agree	4- Strongly agree	4- Strongly agree	4- Strongly agree	2- Disagree	4- Strongly agree	1- Strongly disagree	4- Strongly agree	3- Agree	4- Strongly agree	4- Strongly agree	1- Strongly disagree	4- Strongly agree	4- Strongly agree	4- Strongly agree	3- Agree	4- Strongly agree	OK	4- Strongly agree	2- Disagree
	Yes	1	3	25		yes	3	2	25		OK	yes	4	4	40		OK	4	45		4- Strongly agree	3- Agree	3- Agree	4- Strongly agree	3- Agree	3- Agree	3- Agree	4- Strongly agree	4- Strongly agree	2- Disagree	3- Agree	3- Agree	3- Agree	2- Disagree	3- Agree	2- Disagree	3- Agree	2- Disagree	3- Agree	2- Disagree	3- Agree	3- Agree	3- Agree	3- Agree	3- Agree	3- Agree		3- Agree	2- Disagree
	No					no					OK	yes	5	1	30		OK	3	30		3- Agree	4- Strongly agree	3- Agree	2- Disagree	4- Strongly agree	4- Strongly agree	3- Agree	2- Disagree	4- Strongly agree	2- Disagree	3- Agree	3- Agree	2- Disagree	2- Disagree	3- Agree	3- Agree	2- Disagree	4- Strongly agree	4- Strongly agree	3- Agree	2- Disagree	4- Strongly agree	4- Strongly agree	3- Agree	4- Strongly agree	4- Strongly agree		3- Agree	2- Disagree
	Yes	5	1	30		yes	5	1	30		OK	yes	3	3	9		OK	4	240		3- Agree	3- Agree	3- Agree	2- Disagree	4- Strongly agree	3- Agree	2- Disagree	2- Disagree	4- Strongly agree	3- Agree	3- Agree	2- Disagree	3- Agree	2- Disagree	3- Agree	2- Disagree	3- Agree	3- Agree	3- Agree	3- Agree	1- Strongly disagree	2- Disagree	3- Agree	3- Agree	2- Disagree	3- Agree		2- Disagree	3- Agree
	No					yes	1	1	45		OK	yes	7	1	45		OK	8	320		3- Agree	3- Agree	3- Agree	3- Agree	3- Agree	3- Agree	2- Disagree	2- Disagree	3- Agree	2- Disagree	3- Agree	3- Agree	3- Agree	2- Disagree	3- Agree	2- Disagree	2- Disagree	2- Disagree	3- Agree	3- Agree	2- Disagree	2- Disagree	2- Disagree	3- Agree	2- Disagree	3- Agree		3- Agree	3- Agree
	Yes	4	2	45		yes	4	1	60		OK	yes	7	1	30		OK	6	360		3- Agree	3- Agree	3- Agree	2- Disagree	4- Strongly agree	3- Agree	3- Agree	2- Disagree	4- Strongly agree	2- Disagree	3- Agree	3- Agree	3- Agree	2- Disagree	3- Agree	2- Disagree	4- Strongly agree	3- Agree	4- Strongly agree	4- Strongly agree	2- Disagree	3- Agree	3- Agree	3- Agree	2- Disagree	3- Agree		3- Agree	2- Disagree
	No					no					OK	yes	3	1	30		OK	10	360		2- Disagree	2- Disagree	2- Disagree	3- Agree	3- Agree	2- Disagree	2- Disagree	3- Agree	2- Disagree	3- Agree	2- Disagree	2- Disagree	2- Disagree	3- Agree	2- Disagree	3- Agree	2- Disagree	2- Disagree	2- Disagree	2- Disagree	2- Disagree	2- Disagree	2- Disagree	2- Disagree	3- Agree	2- Disagree		3- Agree	3- Agree
	Yes	4	1	30		yes	5	2	50		OK	yes	7	1	50		OK	5	120		4- Strongly agree	4- Strongly agree	4- Strongly agree	2- Disagree	3- Agree	3- Agree	4- Strongly agree	4- Strongly agree	4- Strongly agree	3- Agree	4- Strongly agree	3- Agree	3- Agree	2- Disagree	4- Strongly agree	2- Disagree	4- Strongly agree	4- Strongly agree	4- Strongly agree	4- Strongly agree	2- Disagree	4- Strongly agree	3- Agree	4- Strongly agree	3- Agree	3- Agree		4- Strongly agree	4- Strongly agree
	No					no					OK	yes	7	10	20		OK	10	120		3- Agree	3- Agree	3- Agree	2- Disagree	3- Agree	3- Agree	2- Disagree	3- Agree	3- Agree	2- Disagree	3- Agree	3- Agree	3- Agree	2- Disagree	2- Disagree	2- Disagree	3- Agree	2- Disagree	3- Agree	3- Agree	2- Disagree	2- Disagree	3- Agree	3- Agree	2- Disagree	3- Agree		3- Agree	2- Disagree
	Yes	3	1	2		yes	5	3	3		OK	yes	7	5	2		OK	1	30		4- Strongly agree	3- Agree	4- Strongly agree	3- Agree	4- Strongly agree	3- Agree	3- Agree	2- Disagree	4- Strongly agree	3- Agree	3- Agree	3- Agree	3- Agree	2- Disagree	3- Agree	2- Disagree	3- Agree	3- Agree	3- Agree	3- Agree	2- Disagree	3- Agree	3- Agree	3- Agree	3- Agree	3- Agree		3- Agree	2- Disagree
	Yes	3	2	45		yes	7	3	30		OK	yes	4	1	120		OK	2	600		3- Agree	4- Strongly agree	4- Strongly agree	2- Disagree	3- Agree	3- Agree	3- Agree	2- Disagree	3- Agree	3- Agree	3- Agree	3- Agree	3- Agree	1- Strongly disagree	3- Agree	2- Disagree	3- Agree	3- Agree	2- Disagree	3- Agree	2- Disagree	3- Agree	2- Disagree	3- Agree	3- Agree	3- Agree		4- Strongly agree	2- Disagree
	Yes	5	2	120		yes	2	1	60		OK	yes	6	3	45		OK	5	360		4- Strongly agree	4- Strongly agree	4- Strongly agree	2- Disagree	4- Strongly agree	3- Agree	3- Agree	4- Strongly agree	4- Strongly agree	2- Disagree	4- Strongly agree	4- Strongly agree	4- Strongly agree	2- Disagree	4- Strongly agree	1- Strongly disagree	3- Agree	4- Strongly agree	4- Strongly agree	2- Disagree	2- Disagree	4- Strongly agree	1- Strongly disagree	4- Strongly agree	4- Strongly agree	4- Strongly agree		4- Strongly agree	2- Disagree
	Yes	3	1	30		yes	5		30		OK	yes	7	2			OK	5	60		4- Strongly agree	4- Strongly agree	4- Strongly agree	2- Disagree	3- Agree	3- Agree	3- Agree	1- Strongly disagree	4- Strongly agree	2- Disagree	4- Strongly agree	3- Agree	4- Strongly agree	2- Disagree	3- Agree	2- Disagree	3- Agree	2- Disagree	3- Agree	3- Agree	2- Disagree	3- Agree	4- Strongly agree	4- Strongly agree	2- Disagree	4- Strongly agree		4- Strongly agree	2- Disagree
	No					yes	2	1	30		OK	yes	3	0	10		OK	0	0		1- Strongly disagree	1- Strongly disagree	3- Agree	3- Agree	1- Strongly disagree	1- Strongly disagree	1- Strongly disagree	3- Agree	3- Agree	2- Disagree	2- Disagree	2- Disagree	3- Agree	3- Agree	3- Agree	3- Agree	4- Strongly agree	4- Strongly agree	3- Agree	4- Strongly agree	3- Agree	3- Agree	3- Agree	2- Disagree	3- Agree	2- Disagree		4- Strongly agree	3- Agree
	No					no					OK	yes	7	2	20		OK	5	120		1- Strongly disagree	2- Disagree	2- Disagree	4- Strongly agree	3- Agree	2- Disagree	1- Strongly disagree	4- Strongly agree	3- Agree	3- Agree	2- Disagree	3- Agree	3- Agree	3- Agree	2- Disagree	2- Disagree	2- Disagree	2- Disagree	2- Disagree	2- Disagree	3- Agree	2- Disagree	2- Disagree	2- Disagree	3- Agree	3- Agree		3- Agree	4- Strongly agree
	No					yes	3	2	120		OK	yes	3	1	30		OK	2	45		3- Agree	3- Agree	3- Agree	2- Disagree	3- Agree	3- Agree	3- Agree	2- Disagree	4- Strongly agree	1- Strongly disagree	3- Agree	4- Strongly agree	4- Strongly agree	2- Disagree	3- Agree	2- Disagree	3- Agree	3- Agree	4- Strongly agree	4- Strongly agree	1- Strongly disagree	3- Agree	3- Agree	3- Agree	3- Agree	3- Agree		4- Strongly agree	2- Disagree
	Yes	3	1			yes	3		30			yes	7	1				2			4- Strongly agree	4- Strongly agree	4- Strongly agree	2- Disagree	4- Strongly agree	3- Agree	3- Agree	2- Disagree	3- Agree	2- Disagree	3- Agree	3- Agree	3- Agree	2- Disagree	3- Agree	2- Disagree	3- Agree	2- Disagree	3- Agree	3- Agree	2- Disagree	3- Agree	2- Disagree	3- Agree	2- Disagree	3- Agree	OK	4- Strongly agree	2- Disagree
	No					yes	3	1	0		OK	yes	7	5	0		OK	5	0		3- Agree	3- Agree	3- Agree	3- Agree	3- Agree	2- Disagree	2- Disagree	2- Disagree	3- Agree	3- Agree	3- Agree	3- Agree	3- Agree	2- Disagree	2- Disagree	2- Disagree	2- Disagree	2- Disagree	3- Agree	2- Disagree	2- Disagree	3- Agree	3- Agree	3- Agree	3- Agree	3- Agree	OK	3- Agree	2- Disagree
	No					yes	6	0	40		OK	yes	5	0	30		OK	9	0		3- Agree	3- Agree	3- Agree	2- Disagree	3- Agree	3- Agree	2- Disagree	2- Disagree	3- Agree	4- Strongly agree	3- Agree	3- Agree	3- Agree	2- Disagree	3- Agree	2- Disagree	2- Disagree	2- Disagree	3- Agree	3- Agree	2- Disagree	3- Agree	3- Agree	3- Agree	3- Agree	3- Agree	OK	3- Agree	2- Disagree
	Yes	5	1	0		no					OK	yes	6	1	20		OK	4	0		3- Agree	3- Agree	3- Agree	3- Agree	3- Agree	3- Agree	1- Strongly disagree	1- Strongly disagree	3- Agree	2- Disagree	3- Agree	3- Agree	3- Agree	2- Disagree	3- Agree	2- Disagree	3- Agree	2- Disagree	3- Agree	3- Agree	2- Disagree	2- Disagree	3- Agree	3- Agree	1- Strongly disagree	3- Agree	OK	3- Agree	1- Strongly disagree
	No					no						yes	7	1				6			2- Disagree	4- Strongly agree	4- Strongly agree	4- Strongly agree	3- Agree	3- Agree	3- Agree	1- Strongly disagree	4- Strongly agree	2- Disagree	3- Agree	4- Strongly agree	4- Strongly agree	3- Agree	4- Strongly agree	1- Strongly disagree	1- Strongly disagree	3- Agree	3- Agree	3- Agree	2- Disagree	3- Agree	3- Agree	3- Agree	2- Disagree	4- Strongly agree	OK	4- Strongly agree	2- Disagree
	No					no					OK	yes	6	2	30		OK	3	45		3- Agree	3- Agree	4- Strongly agree	2- Disagree	3- Agree	3- Agree	3- Agree	3- Agree	3- Agree	3- Agree	3- Agree	4- Strongly agree	3- Agree	2- Disagree	4- Strongly agree	1- Strongly disagree	4- Strongly agree	3- Agree	4- Strongly agree	3- Agree	2- Disagree	4- Strongly agree	2- Disagree	3- Agree	1- Strongly disagree	4- Strongly agree	OK	4- Strongly agree	3- Agree
	No					yes	5	1				yes	7	1				8	45		3- Agree	3- Agree	4- Strongly agree	2- Disagree	3- Agree	3- Agree	2- Disagree	1- Strongly disagree	4- Strongly agree	3- Agree	3- Agree	4- Strongly agree	4- Strongly agree	2- Disagree	4- Strongly agree	2- Disagree	3- Agree	3- Agree	3- Agree	2- Disagree	3- Agree	3- Agree	2- Disagree	4- Strongly agree	3- Agree	3- Agree	OK	4- Strongly agree	2- Disagree
	No					no					OK	yes	6	1	5		OK	6	30		3- Agree	3- Agree	3- Agree	2- Disagree	3- Agree	3- Agree	2- Disagree	2- Disagree	3- Agree	3- Agree	3- Agree	3- Agree	3- Agree	2- Disagree	4- Strongly agree	2- Disagree	3- Agree	2- Disagree	3- Agree	3- Agree	2- Disagree	2- Disagree	2- Disagree	3- Agree	2- Disagree	3- Agree	OK	3- Agree	3- Agree
	Yes	5	5	15		yes	7	2	1		OK	yes	5	1	0		OK	2	30		2- Disagree	3- Agree	3- Agree	3- Agree	3- Agree	3- Agree	2- Disagree	4- Strongly agree	3- Agree	3- Agree	3- Agree	3- Agree	3- Agree	4- Strongly agree	3- Agree	2- Disagree	1- Strongly disagree	1- Strongly disagree	3- Agree	2- Disagree	2- Disagree	2- Disagree	2- Disagree	4- Strongly agree	4- Strongly agree	3- Agree	OK	3- Agree	3- Agree
	No					no					OK	yes	7	1	0		OK	6	0		1- Strongly disagree	3- Agree	3- Agree	2- Disagree	4- Strongly agree	3- Agree	2- Disagree	2- Disagree	4- Strongly agree	2- Disagree	3- Agree	3- Agree	3- Agree	2- Disagree	3- Agree	2- Disagree	3- Agree	2- Disagree	3- Agree	3- Agree	2- Disagree	2- Disagree	2- Disagree	3- Agree	2- Disagree	3- Agree	OK	4- Strongly agree	2- Disagree
	No					no					OK	yes	6	2				8	0		2- Disagree	3- Agree	2- Disagree	3- Agree	3- Agree	2- Disagree	3- Agree	4- Strongly agree	3- Agree	3- Agree	2- Disagree	3- Agree	3- Agree	3- Agree	2- Disagree	2- Disagree	2- Disagree	2- Disagree	3- Agree	2- Disagree	3- Agree	2- Disagree	2- Disagree	3- Agree	3- Agree	3- Agree		3- Agree	3- Agree
	No					no						yes	5	2	0			1	0		3- Agree	3- Agree	3- Agree	2- Disagree	3- Agree	2- Disagree	3- Agree	1- Strongly disagree	4- Strongly agree	2- Disagree	4- Strongly agree	4- Strongly agree	3- Agree	1- Strongly disagree	3- Agree	3- Agree	2- Disagree	2- Disagree	3- Agree	3- Agree	1- Strongly disagree	3- Agree	2- Disagree	3- Agree	2- Disagree	3- Agree		3- Agree	2- Disagree
	Yes	2	1			yes	3	2	0			yes	6	0	25			0	20		4- Strongly agree	3- Agree	3- Agree	2- Disagree	4- Strongly agree	2- Disagree	3- Agree	3- Agree	4- Strongly agree	3- Agree	3- Agree	4- Strongly agree	3- Agree	2- Disagree	2- Disagree	1- Strongly disagree	2- Disagree	3- Agree	3- Agree	3- Agree	2- Disagree	2- Disagree	2- Disagree	3- Agree	3- Agree	4- Strongly agree		4- Strongly agree	2- Disagree
	Yes	3	0	30		no						yes	6	1	0			2	0		3- Agree	3- Agree	3- Agree	3- Agree	3- Agree	2- Disagree	2- Disagree	1- Strongly disagree	3- Agree	3- Agree	3- Agree	3- Agree	3- Agree	3- Agree	2- Disagree	3- Agree	2- Disagree	3- Agree	3- Agree	3- Agree	3- Agree	3- Agree	2- Disagree	3- Agree	3- Agree	3- Agree		3- Agree	3- Agree
	Yes	3	2	0		no					OK	yes	5	1	0		OK	3	0		4- Strongly agree	4- Strongly agree	4- Strongly agree	2- Disagree	3- Agree	3- Agree	3- Agree	2- Disagree	3- Agree	3- Agree	3- Agree	4- Strongly agree	4- Strongly agree	2- Disagree	4- Strongly agree	2- Disagree	3- Agree	4- Strongly agree	4- Strongly agree	4- Strongly agree	2- Disagree	3- Agree	3- Agree	4- Strongly agree	2- Disagree	3- Agree		4- Strongly agree	2- Disagree
	No					no					OK	yes	7	2	0		OK	15	30		3- Agree	2- Disagree	4- Strongly agree	2- Disagree	3- Agree	3- Agree	3- Agree	2- Disagree	3- Agree	2- Disagree	3- Agree	3- Agree	3- Agree	1- Strongly disagree	3- Agree	2- Disagree	3- Agree	3- Agree	3- Agree	3- Agree	2- Disagree	3- Agree	1- Strongly disagree	3- Agree	3- Agree	3- Agree		3- Agree	1- Strongly disagree
	No					no						yes	5	2	0			5	0		4- Strongly agree	4- Strongly agree	4- Strongly agree	3- Agree	4- Strongly agree	4- Strongly agree	3- Agree	2- Disagree	4- Strongly agree	3- Agree	4- Strongly agree	4- Strongly agree	4- Strongly agree	2- Disagree	3- Agree	1- Strongly disagree	3- Agree	3- Agree	4- Strongly agree	4- Strongly agree	2- Disagree	4- Strongly agree	3- Agree	4- Strongly agree	3- Agree	4- Strongly agree		4- Strongly agree	4- Strongly agree
	No					no						yes	5	2	0			3	0		3- Agree	3- Agree	3- Agree	2- Disagree	3- Agree	3- Agree	4- Strongly agree	2- Disagree	3- Agree	3- Agree	3- Agree	3- Agree	3- Agree	1- Strongly disagree	3- Agree	1- Strongly disagree	3- Agree	3- Agree	3- Agree	3- Agree	2- Disagree	3- Agree	3- Agree	3- Agree	2- Disagree	3- Agree		3- Agree	2- Disagree
	No					no						yes	6	0	15			1	0		3- Agree	2- Disagree	3- Agree	2- Disagree	3- Agree	3- Agree	3- Agree	2- Disagree	3- Agree	3- Agree	3- Agree	3- Agree	3- Agree	2- Disagree	3- Agree	2- Disagree	2- Disagree	3- Agree	3- Agree	3- Agree	2- Disagree	3- Agree	3- Agree	3- Agree	2- Disagree	3- Agree		4- Strongly agree	2- Disagree
	Yes	2	2	0		no						yes	7	3	0			3	0		2- Disagree	3- Agree	3- Agree	2- Disagree	3- Agree	2- Disagree	4- Strongly agree	1- Strongly disagree	4- Strongly agree	2- Disagree	3- Agree	3- Agree	4- Strongly agree	1- Strongly disagree	3- Agree	1- Strongly disagree	2- Disagree	2- Disagree	2- Disagree	3- Agree	2- Disagree	3- Agree	3- Agree	3- Agree	2- Disagree	3- Agree		3- Agree	2- Disagree
	Yes	3	1	30		yes	7	8	0			yes	7	0	30			3	0		4- Strongly agree	3- Agree	4- Strongly agree	3- Agree	4- Strongly agree	3- Agree	2- Disagree	2- Disagree	4- Strongly agree	4- Strongly agree	4- Strongly agree	4- Strongly agree	4- Strongly agree	2- Disagree	3- Agree	1- Strongly disagree	2- Disagree	3- Agree	4- Strongly agree	4- Strongly agree	3- Agree	3- Agree	2- Disagree	3- Agree	4- Strongly agree	4- Strongly agree		4- Strongly agree	2- Disagree
	Yes	2	0	30		no						yes	7	0	45			2	0		4- Strongly agree	3- Agree	3- Agree	2- Disagree	4- Strongly agree	4- Strongly agree	2- Disagree	3- Agree	4- Strongly agree	4- Strongly agree	4- Strongly agree	4- Strongly agree	4- Strongly agree	2- Disagree	4- Strongly agree	2- Disagree	3- Agree	4- Strongly agree	4- Strongly agree	4- Strongly agree	3- Agree	2- Disagree	4- Strongly agree	4- Strongly agree	4- Strongly agree	4- Strongly agree		4- Strongly agree	3- Agree
	No					yes	2	0	45			yes	3	0	15			5	0		2- Disagree	3- Agree	3- Agree	3- Agree	3- Agree	4- Strongly agree	4- Strongly agree	4- Strongly agree	2- Disagree	1- Strongly disagree	3- Agree	3- Agree	3- Agree	2- Disagree	4- Strongly agree	1- Strongly disagree	2- Disagree	3- Agree	3- Agree	2- Disagree	2- Disagree	3- Agree	3- Agree	3- Agree	3- Agree	3- Agree		1- Strongly disagree	2- Disagree
	No					no						yes	2	1	30			4	0		3- Agree	3- Agree	3- Agree	3- Agree	3- Agree	3- Agree	3- Agree	3- Agree	3- Agree	3- Agree	3- Agree	3- Agree	3- Agree	2- Disagree	3- Agree	2- Disagree	2- Disagree	3- Agree	3- Agree	3- Agree	2- Disagree	2- Disagree	2- Disagree	3- Agree	3- Agree	4- Strongly agree		4- Strongly agree	2- Disagree
	No					yes	2	4	0			yes	5	0	45			4	0		3- Agree	4- Strongly agree	4- Strongly agree	2- Disagree	4- Strongly agree	4- Strongly agree	3- Agree	2- Disagree	4- Strongly agree	3- Agree	4- Strongly agree	4- Strongly agree	4- Strongly agree	1- Strongly disagree	4- Strongly agree	1- Strongly disagree	4- Strongly agree	3- Agree	4- Strongly agree	3- Agree	2- Disagree	3- Agree	3- Agree	3- Agree	3- Agree	3- Agree		3- Agree	3- Agree
	No					no					OK	yes	2	1	30		OK	2	50		4- Strongly agree	3- Agree	3- Agree	2- Disagree	4- Strongly agree	3- Agree	4- Strongly agree	2- Disagree	4- Strongly agree	2- Disagree	3- Agree	4- Strongly agree	4- Strongly agree	2- Disagree	3- Agree	1- Strongly disagree	3- Agree	4- Strongly agree	4- Strongly agree	2- Disagree	2- Disagree	3- Agree	3- Agree	4- Strongly agree	2- Disagree	4- Strongly agree	OK	4- Strongly agree	4- Strongly agree
	No					no					OK	yes	7	2	0		OK	6	0		2- Disagree	3- Agree	3- Agree	1- Strongly disagree	3- Agree	4- Strongly agree	2- Disagree	2- Disagree	4- Strongly agree	2- Disagree	2- Disagree	4- Strongly agree	4- Strongly agree	2- Disagree	3- Agree	2- Disagree	4- Strongly agree	3- Agree	3- Agree	2- Disagree	2- Disagree	2- Disagree	2- Disagree	3- Agree	2- Disagree	3- Agree		3- Agree	2- Disagree
	Yes	4	1	60		yes	4	1	60		OK	yes	7	1	60		OK	15	60		2- Disagree	3- Agree	3- Agree	3- Agree	3- Agree	2- Disagree	3- Agree	2- Disagree	3- Agree	3- Agree	3- Agree	3- Agree	3- Agree	3- Agree	3- Agree	2- Disagree	2- Disagree	3- Agree	3- Agree	3- Agree	3- Agree	2- Disagree	3- Agree	3- Agree	2- Disagree	3- Agree		3- Agree	2- Disagree
	Yes	5	1	2		no					OK	yes	7	3	30		OK	5	30		4- Strongly agree	4- Strongly agree	4- Strongly agree	1- Strongly disagree	3- Agree	4- Strongly agree	3- Agree	2- Disagree	4- Strongly agree	2- Disagree	4- Strongly agree	4- Strongly agree	4- Strongly agree	2- Disagree	3- Agree	3- Agree	4- Strongly agree	4- Strongly agree	4- Strongly agree	4- Strongly agree	1- Strongly disagree	4- Strongly agree	3- Agree	4- Strongly agree	4- Strongly agree	4- Strongly agree		4- Strongly agree	4- Strongly agree
	Yes	3	2	30		no					OK	yes	5	0	30		OK	1	30		3- Agree	4- Strongly agree	3- Agree	2- Disagree	3- Agree	4- Strongly agree	3- Agree	2- Disagree	3- Agree	4- Strongly agree	3- Agree	3- Agree	3- Agree	2- Disagree	3- Agree	1- Strongly disagree	4- Strongly agree	4- Strongly agree	4- Strongly agree	4- Strongly agree	1- Strongly disagree	3- Agree	3- Agree	4- Strongly agree	3- Agree	3- Agree		4- Strongly agree	2- Disagree
	No					no					OK	yes	7	3	0		OK	4	0		2- Disagree	4- Strongly agree	4- Strongly agree	3- Agree	3- Agree	3- Agree	2- Disagree	3- Agree	3- Agree	4- Strongly agree	3- Agree	3- Agree	3- Agree	3- Agree	4- Strongly agree	3- Agree	3- Agree	3- Agree	3- Agree	3- Agree	3- Agree	3- Agree	3- Agree	3- Agree	3- Agree	3- Agree		3- Agree	2- Disagree
	Yes	5	6	6		yes	3	3	3		OK	yes	3	4	3		OK	3	6		4- Strongly agree	3- Agree	4- Strongly agree	4- Strongly agree	4- Strongly agree	4- Strongly agree	3- Agree	3- Agree	3- Agree	3- Agree	3- Agree	3- Agree	3- Agree	4- Strongly agree	3- Agree	3- Agree	3- Agree	3- Agree	4- Strongly agree	3- Agree	3- Agree	3- Agree	3- Agree	4- Strongly agree	4- Strongly agree	4- Strongly agree		3- Agree	3- Agree
	Yes	2	0	4		yes	4	0	20		OK	yes	7	0	30		OK	4	0		3- Agree	4- Strongly agree	4- Strongly agree	3- Agree	3- Agree	3- Agree	2- Disagree	2- Disagree	4- Strongly agree	3- Agree	3- Agree	4- Strongly agree	4- Strongly agree	2- Disagree	4- Strongly agree	2- Disagree	3- Agree	2- Disagree	3- Agree	3- Agree	2- Disagree	3- Agree	2- Disagree	4- Strongly agree	3- Agree	4- Strongly agree		3- Agree	2- Disagree
	No					yes	5	1	0		OK	yes	7	1	0		OK	4	0		3- Agree	3- Agree	4- Strongly agree	2- Disagree	3- Agree	3- Agree	3- Agree	2- Disagree	3- Agree	4- Strongly agree	3- Agree	3- Agree	3- Agree	2- Disagree	4- Strongly agree	3- Agree	2- Disagree	3- Agree	3- Agree	2- Disagree	2- Disagree	3- Agree	3- Agree	3- Agree	4- Strongly agree	4- Strongly agree		3- Agree	2- Disagree
	Yes	3	1	25		yes	2	1	0		OK	yes	5	0	30		OK	5	0		4- Strongly agree	4- Strongly agree	4- Strongly agree	2- Disagree	4- Strongly agree	4- Strongly agree	4- Strongly agree	1- Strongly disagree	4- Strongly agree	2- Disagree	4- Strongly agree	4- Strongly agree	4- Strongly agree	2- Disagree	4- Strongly agree	2- Disagree	4- Strongly agree	4- Strongly agree	4- Strongly agree	4- Strongly agree	1- Strongly disagree	4- Strongly agree	1- Strongly disagree	4- Strongly agree	3- Agree	4- Strongly agree	OK	4- Strongly agree	1- Strongly disagree
	No					yes	5	2	30		OK	yes	5		30		OK	3	0		4- Strongly agree	3- Agree	3- Agree	3- Agree	3- Agree	3- Agree	2- Disagree	2- Disagree	4- Strongly agree	3- Agree	3- Agree	3- Agree	3- Agree	2- Disagree	3- Agree	2- Disagree	3- Agree	2- Disagree	4- Strongly agree	3- Agree	2- Disagree	3- Agree	3- Agree	3- Agree	2- Disagree	3- Agree	OK	4- Strongly agree	2- Disagree
	Yes	1	3	0		no					OK	yes	7	5	10		OK	8	0		3- Agree	3- Agree	3- Agree	2- Disagree	3- Agree	2- Disagree	2- Disagree	2- Disagree	3- Agree	3- Agree	3- Agree	4- Strongly agree	4- Strongly agree	2- Disagree	3- Agree	2- Disagree	1- Strongly disagree	3- Agree	3- Agree	3- Agree	2- Disagree	3- Agree	3- Agree	3- Agree	4- Strongly agree	3- Agree	OK	4- Strongly agree	1- Strongly disagree
	Yes	3	2	0		no					OK	yes	7	3	29		OK	5	0		3- Agree	4- Strongly agree	4- Strongly agree	2- Disagree	3- Agree	3- Agree	2- Disagree	2- Disagree	3- Agree	3- Agree	4- Strongly agree	3- Agree	3- Agree	1- Strongly disagree	4- Strongly agree	2- Disagree	3- Agree	3- Agree	4- Strongly agree	3- Agree	1- Strongly disagree	3- Agree	3- Agree	4- Strongly agree	4- Strongly agree	4- Strongly agree		4- Strongly agree	2- Disagree
	No					yes	5	3	0		OK	yes	5	1	0		OK	4	0		4- Strongly agree	3- Agree	4- Strongly agree	2- Disagree	4- Strongly agree	3- Agree	2- Disagree	2- Disagree	4- Strongly agree	2- Disagree	4- Strongly agree	4- Strongly agree	4- Strongly agree	2- Disagree	4- Strongly agree	2- Disagree	3- Agree	3- Agree	3- Agree	3- Agree	2- Disagree	3- Agree	3- Agree	4- Strongly agree	2- Disagree	3- Agree		4- Strongly agree	2- Disagree
	No					no					OK	yes	5	1	0		OK	8	30		3- Agree	4- Strongly agree	4- Strongly agree	1- Strongly disagree	3- Agree	3- Agree	2- Disagree	2- Disagree	3- Agree	2- Disagree	3- Agree	4- Strongly agree	4- Strongly agree	2- Disagree	3- Agree	2- Disagree	3- Agree	2- Disagree	4- Strongly agree	3- Agree	2- Disagree	3- Agree	3- Agree	4- Strongly agree	3- Agree	3- Agree	OK	4- Strongly agree	2- Disagree
	No					yes	5	4	0		OK	yes	7	2	6		OK	1	0		4- Strongly agree	3- Agree	4- Strongly agree	3- Agree	4- Strongly agree	3- Agree	3- Agree	2- Disagree	4- Strongly agree	2- Disagree	4- Strongly agree	4- Strongly agree	4- Strongly agree	2- Disagree	4- Strongly agree	2- Disagree	3- Agree	4- Strongly agree	4- Strongly agree	4- Strongly agree	2- Disagree	4- Strongly agree	4- Strongly agree	4- Strongly agree	2- Disagree	4- Strongly agree	OK	4- Strongly agree	2- Disagree
	Yes	2	5	60		no					OK	yes	3	0	30		OK	5	60		3- Agree	3- Agree	4- Strongly agree	2- Disagree	3- Agree	3- Agree	3- Agree	1- Strongly disagree	4- Strongly agree	4- Strongly agree	4- Strongly agree	4- Strongly agree	4- Strongly agree	2- Disagree	4- Strongly agree	1- Strongly disagree	3- Agree	2- Disagree	4- Strongly agree	4- Strongly agree	2- Disagree	3- Agree	2- Disagree	4- Strongly agree	2- Disagree	3- Agree		4- Strongly agree	4- Strongly agree
	No					no					OK	yes	7	0	45		OK	6	0		4- Strongly agree	4- Strongly agree	4- Strongly agree	3- Agree	4- Strongly agree	3- Agree	3- Agree	2- Disagree	4- Strongly agree	2- Disagree	3- Agree	4- Strongly agree	4- Strongly agree	2- Disagree	3- Agree	2- Disagree	4- Strongly agree	3- Agree	4- Strongly agree	3- Agree	2- Disagree	4- Strongly agree	3- Agree	3- Agree	2- Disagree	3- Agree		4- Strongly agree	2- Disagree
	No					no					OK	yes	7	1	0		OK	4	0		3- Agree	3- Agree	3- Agree	2- Disagree	4- Strongly agree	3- Agree	2- Disagree	2- Disagree	3- Agree	4- Strongly agree	3- Agree	4- Strongly agree	4- Strongly agree	2- Disagree	3- Agree	2- Disagree	2- Disagree	3- Agree	3- Agree	3- Agree	2- Disagree	2- Disagree	1- Strongly disagree	3- Agree	2- Disagree	3- Agree		3- Agree	2- Disagree
	No					no					OK	yes	5	1	0		OK	8	30		4- Strongly agree	4- Strongly agree	3- Agree	1- Strongly disagree	3- Agree	3- Agree	3- Agree	2- Disagree	3- Agree	2- Disagree	3- Agree	4- Strongly agree	3- Agree	1- Strongly disagree	3- Agree	2- Disagree	3- Agree	3- Agree	3- Agree	3- Agree	2- Disagree	3- Agree	3- Agree	3- Agree	2- Disagree	3- Agree		4- Strongly agree	2- Disagree
	No					no					OK	yes	7	5	0		OK	7	0		3- Agree	3- Agree	3- Agree	2- Disagree	3- Agree	3- Agree	3- Agree	2- Disagree	3- Agree	2- Disagree	3- Agree	4- Strongly agree	4- Strongly agree	2- Disagree	3- Agree	2- Disagree	3- Agree	3- Agree	4- Strongly agree	3- Agree	2- Disagree	3- Agree	2- Disagree	4- Strongly agree	2- Disagree	3- Agree		3- Agree	2- Disagree
	Yes	78	2	0		yes	50	2	0		OK	yes	5	2	0		OK	2	0		4- Strongly agree	4- Strongly agree	4- Strongly agree	1- Strongly disagree	4- Strongly agree	4- Strongly agree	4- Strongly agree	2- Disagree	4- Strongly agree	4- Strongly agree	4- Strongly agree	4- Strongly agree	4- Strongly agree	4- Strongly agree	4- Strongly agree	4- Strongly agree	4- Strongly agree	4- Strongly agree	4- Strongly agree	4- Strongly agree	4- Strongly agree	4- Strongly agree	4- Strongly agree	4- Strongly agree	4- Strongly agree	4- Strongly agree		4- Strongly agree	4- Strongly agree
	No					no					OK	yes	6	4	0		OK	3	0		3- Agree	4- Strongly agree	4- Strongly agree	3- Agree	4- Strongly agree	4- Strongly agree	2- Disagree	1- Strongly disagree	4- Strongly agree	2- Disagree	4- Strongly agree	4- Strongly agree	4- Strongly agree	1- Strongly disagree	4- Strongly agree	1- Strongly disagree	2- Disagree	3- Agree	4- Strongly agree	4- Strongly agree	1- Strongly disagree	2- Disagree	2- Disagree	4- Strongly agree	2- Disagree	4- Strongly agree		4- Strongly agree	1- Strongly disagree
	Yes	5	2	120		yes	6	2	120		OK	yes	7	1	30		OK	6	60		3- Agree	4- Strongly agree	4- Strongly agree	2- Disagree	4- Strongly agree	4- Strongly agree	4- Strongly agree	1- Strongly disagree	4- Strongly agree	2- Disagree	3- Agree	4- Strongly agree	4- Strongly agree	1- Strongly disagree	4- Strongly agree	1- Strongly disagree	4- Strongly agree	3- Agree	3- Agree	3- Agree	2- Disagree	4- Strongly agree	2- Disagree	3- Agree	2- Disagree	3- Agree		4- Strongly agree	2- Disagree
	No					yes	6	8	480		OK	yes	7	1	60		OK	1	4		4- Strongly agree	3- Agree	3- Agree	2- Disagree	4- Strongly agree	4- Strongly agree	4- Strongly agree	2- Disagree	4- Strongly agree	2- Disagree	3- Agree	3- Agree	3- Agree	2- Disagree	3- Agree	3- Agree	4- Strongly agree	3- Agree	3- Agree	3- Agree	2- Disagree	2- Disagree	3- Agree	3- Agree	3- Agree	3- Agree		3- Agree	2- Disagree
	Yes	3	1	20		yes	6	3	0		OK	yes	7	0	30		OK	4	0		3- Agree	4- Strongly agree	4- Strongly agree	2- Disagree	4- Strongly agree	3- Agree	2- Disagree	2- Disagree	4- Strongly agree	3- Agree	3- Agree	3- Agree	4- Strongly agree	1- Strongly disagree	4- Strongly agree	2- Disagree	2- Disagree	2- Disagree	4- Strongly agree	3- Agree	2- Disagree	3- Agree	1- Strongly disagree	4- Strongly agree	2- Disagree	4- Strongly agree		4- Strongly agree	2- Disagree
	No					yes	5	2			OK	yes	7	1	30		OK	10			2- Disagree	3- Agree	3- Agree	3- Agree	3- Agree	3- Agree	3- Agree	2- Disagree	3- Agree	2- Disagree	3- Agree	3- Agree	3- Agree	2- Disagree	3- Agree	1- Strongly disagree	3- Agree	4- Strongly agree	4- Strongly agree	3- Agree	2- Disagree	1- Strongly disagree	4- Strongly agree	4- Strongly agree	2- Disagree	4- Strongly agree		4- Strongly agree	1- Strongly disagree
	No					no					OK	yes	4	1	0		OK	4	0		2- Disagree	2- Disagree	2- Disagree	4- Strongly agree	3- Agree	2- Disagree	2- Disagree	2- Disagree	3- Agree	4- Strongly agree	3- Agree	3- Agree	3- Agree	2- Disagree	2- Disagree	3- Agree	2- Disagree	2- Disagree	2- Disagree	2- Disagree	3- Agree	1- Strongly disagree	2- Disagree	3- Agree	3- Agree	3- Agree		2- Disagree	2- Disagree
	Yes	1	2	0		yes	2	1	30		OK	yes	5	0	30		OK	5	0		4- Strongly agree	3- Agree	3- Agree	2- Disagree	3- Agree	3- Agree	2- Disagree	2- Disagree	3- Agree	2- Disagree	3- Agree	3- Agree	3- Agree	2- Disagree	3- Agree	2- Disagree	3- Agree	2- Disagree	3- Agree	3- Agree	2- Disagree	3- Agree	2- Disagree	3- Agree	3- Agree	3- Agree	OK	3- Agree	2- Disagree
	No					yes	2	0	20		OK	yes	5	0	30		OK	4	0		4- Strongly agree	3- Agree	3- Agree	2- Disagree	3- Agree	3- Agree	3- Agree	2- Disagree	3- Agree	3- Agree	3- Agree	3- Agree	3- Agree	2- Disagree	3- Agree	2- Disagree	3- Agree	4- Strongly agree	4- Strongly agree	4- Strongly agree	2- Disagree	3- Agree	3- Agree	3- Agree	2- Disagree	4- Strongly agree	OK	4- Strongly agree	2- Disagree
	No					no					OK	yes	5	0	45		OK	6	0		3- Agree	4- Strongly agree	4- Strongly agree	2- Disagree	3- Agree	3- Agree	3- Agree	2- Disagree	4- Strongly agree	2- Disagree	3- Agree	4- Strongly agree	4- Strongly agree	2- Disagree	3- Agree	1- Strongly disagree	3- Agree	3- Agree	4- Strongly agree	4- Strongly agree	2- Disagree	3- Agree	3- Agree	4- Strongly agree	2- Disagree	4- Strongly agree	OK	4- Strongly agree	2- Disagree
	No					yes	3	0	30		OK	yes	5	0	20		OK	6	0		2- Disagree	4- Strongly agree	4- Strongly agree	3- Agree	3- Agree	3- Agree	2- Disagree	4- Strongly agree	3- Agree	2- Disagree	3- Agree	3- Agree	3- Agree	2- Disagree	3- Agree	2- Disagree	3- Agree	3- Agree	3- Agree	3- Agree	2- Disagree	2- Disagree	2- Disagree	3- Agree	2- Disagree	3- Agree	OK	3- Agree	3- Agree
	No					no						yes	2		30			8			3- Agree	4- Strongly agree	4- Strongly agree	3- Agree	3- Agree	3- Agree	3- Agree	3- Agree	3- Agree	3- Agree	3- Agree	2- Disagree	3- Agree	2- Disagree	3- Agree	2- Disagree	3- Agree	3- Agree	3- Agree	4- Strongly agree	4- Strongly agree	3- Agree	1- Strongly disagree	3- Agree	4- Strongly agree	4- Strongly agree	OK	4- Strongly agree	3- Agree
	No					yes	2		30			yes	3		45			2			4- Strongly agree	4- Strongly agree	4- Strongly agree	4- Strongly agree	4- Strongly agree	4- Strongly agree	4- Strongly agree	2- Disagree	4- Strongly agree	4- Strongly agree	4- Strongly agree	4- Strongly agree	4- Strongly agree	2- Disagree	4- Strongly agree	4- Strongly agree	4- Strongly agree	4- Strongly agree	4- Strongly agree	4- Strongly agree	2- Disagree	4- Strongly agree	4- Strongly agree	4- Strongly agree	4- Strongly agree	4- Strongly agree	OK	4- Strongly agree	4- Strongly agree
	No					no						yes	3		45			8			3- Agree	2- Disagree	3- Agree	2- Disagree	3- Agree	3- Agree	2- Disagree	2- Disagree	3- Agree	3- Agree	3- Agree	1- Strongly disagree	1- Strongly disagree	1- Strongly disagree	2- Disagree	2- Disagree	2- Disagree	3- Agree	2- Disagree	3- Agree	2- Disagree	2- Disagree	2- Disagree	2- Disagree	1- Strongly disagree	3- Agree		3- Agree	1- Strongly disagree
	Yes	3	6			yes	2	3				yes	7	2				8			1- Strongly disagree	2- Disagree	1- Strongly disagree	4- Strongly agree	3- Agree	2- Disagree	2- Disagree	3- Agree	2- Disagree	2- Disagree	2- Disagree	3- Agree	2- Disagree	2- Disagree	2- Disagree	3- Agree	2- Disagree	3- Agree	3- Agree	3- Agree	3- Agree	3- Agree	3- Agree	2- Disagree	3- Agree	3- Agree	OK	2- Disagree	3- Agree
	No					no						yes	7		45			8			3- Agree	3- Agree	3- Agree	2- Disagree	2- Disagree	2- Disagree	2- Disagree	2- Disagree	3- Agree	3- Agree	2- Disagree	3- Agree	2- Disagree	2- Disagree	2- Disagree	2- Disagree	3- Agree	1- Strongly disagree	3- Agree	3- Agree	1- Strongly disagree	2- Disagree	1- Strongly disagree	3- Agree	1- Strongly disagree	1- Strongly disagree	OK	3- Agree	3- Agree
	Yes	2	2	0		yes	3	2	0		OK	yes	7	1	0		OK	2	30		3- Agree	4- Strongly agree	4- Strongly agree	2- Disagree	4- Strongly agree	4- Strongly agree	3- Agree	2- Disagree	4- Strongly agree	2- Disagree	4- Strongly agree	4- Strongly agree	4- Strongly agree	1- Strongly disagree	3- Agree	1- Strongly disagree	4- Strongly agree	3- Agree	4- Strongly agree	3- Agree	2- Disagree	3- Agree	2- Disagree	4- Strongly agree	2- Disagree	3- Agree	OK	4- Strongly agree	2- Disagree
	No					no					OK	yes	1	1	10		OK	10	300		3- Agree	3- Agree	3- Agree	2- Disagree	3- Agree	3- Agree	3- Agree	2- Disagree	3- Agree	3- Agree	3- Agree	3- Agree	3- Agree	2- Disagree	3- Agree	2- Disagree	3- Agree	3- Agree	3- Agree	2- Disagree	2- Disagree	2- Disagree	2- Disagree	3- Agree	3- Agree	3- Agree	OK	3- Agree	2- Disagree
	No					yes	5	0	30		OK	yes	7	0	30		OK	5	0		4- Strongly agree	4- Strongly agree	4- Strongly agree	2- Disagree	4- Strongly agree	4- Strongly agree	3- Agree	1- Strongly disagree	4- Strongly agree	1- Strongly disagree	4- Strongly agree	4- Strongly agree	3- Agree	1- Strongly disagree	4- Strongly agree	2- Disagree	3- Agree	3- Agree	3- Agree	3- Agree	1- Strongly disagree	4- Strongly agree	2- Disagree	4- Strongly agree	2- Disagree	4- Strongly agree	OK	4- Strongly agree	2- Disagree
	No					no					OK	yes	7	2	0		OK	8	0		3- Agree	3- Agree	4- Strongly agree	2- Disagree	3- Agree	2- Disagree	2- Disagree	2- Disagree	4- Strongly agree	2- Disagree	3- Agree	4- Strongly agree	3- Agree	2- Disagree	2- Disagree	2- Disagree	3- Agree	3- Agree	3- Agree	3- Agree	2- Disagree	3- Agree	3- Agree	3- Agree	2- Disagree	3- Agree	OK	3- Agree	2- Disagree
	No					yes	2	1	0		OK	yes	4	0	30		OK	8	0		3- Agree	3- Agree	3- Agree	2- Disagree	3- Agree	3- Agree	3- Agree	3- Agree	3- Agree	3- Agree	3- Agree	3- Agree	3- Agree	2- Disagree	3- Agree	2- Disagree	2- Disagree	3- Agree	3- Agree	3- Agree	2- Disagree	3- Agree	3- Agree	3- Agree	3- Agree	3- Agree	OK	3- Agree	2- Disagree
	Yes	3		45		yes	2		30			yes	4		15			3			4- Strongly agree	4- Strongly agree	4- Strongly agree	2- Disagree	4- Strongly agree	4- Strongly agree	4- Strongly agree	2- Disagree	4- Strongly agree	2- Disagree	4- Strongly agree	4- Strongly agree	4- Strongly agree	4- Strongly agree	4- Strongly agree	4- Strongly agree	4- Strongly agree	4- Strongly agree	4- Strongly agree	4- Strongly agree	4- Strongly agree	4- Strongly agree	4- Strongly agree	4- Strongly agree	2- Disagree	4- Strongly agree	OK	4- Strongly agree	1- Strongly disagree
	Yes	1	1	30		no						yes	5	1				4			3- Agree	3- Agree	3- Agree	2- Disagree	3- Agree	4- Strongly agree	2- Disagree	2- Disagree	3- Agree	2- Disagree	4- Strongly agree	3- Agree	4- Strongly agree	2- Disagree	3- Agree	2- Disagree	2- Disagree	2- Disagree	3- Agree	3- Agree	2- Disagree	3- Agree	3- Agree	3- Agree	2- Disagree	4- Strongly agree	OK	4- Strongly agree	2- Disagree
	No					yes	1	3	0		OK	yes	7	0	30		OK	2	30		3- Agree	4- Strongly agree	4- Strongly agree	2- Disagree	4- Strongly agree	3- Agree	3- Agree	3- Agree	4- Strongly agree	3- Agree	3- Agree	4- Strongly agree	4- Strongly agree	3- Agree	4- Strongly agree	2- Disagree	4- Strongly agree	4- Strongly agree	4- Strongly agree	3- Agree	3- Agree	3- Agree	3- Agree	4- Strongly agree	3- Agree	4- Strongly agree	OK	4- Strongly agree	3- Agree
	No					yes	5	1	30		OK	yes	5	0	25		OK	5	0		3- Agree	3- Agree	4- Strongly agree	2- Disagree	3- Agree	3- Agree	3- Agree	2- Disagree	4- Strongly agree	3- Agree	4- Strongly agree	3- Agree	3- Agree	1- Strongly disagree	3- Agree	4- Strongly agree	3- Agree	3- Agree	3- Agree	4- Strongly agree	2- Disagree	3- Agree	3- Agree	4- Strongly agree	2- Disagree	4- Strongly agree	OK	4- Strongly agree	2- Disagree
	Yes	2	1	0		yes	7	0	0		OK	yes	2	0	30		OK	2	0		3- Agree	4- Strongly agree	4- Strongly agree	2- Disagree	3- Agree	3- Agree	3- Agree	1- Strongly disagree	4- Strongly agree	3- Agree	3- Agree	4- Strongly agree	4- Strongly agree	2- Disagree	4- Strongly agree	1- Strongly disagree	3- Agree	2- Disagree	4- Strongly agree	4- Strongly agree	2- Disagree	3- Agree	2- Disagree	4- Strongly agree	1- Strongly disagree	4- Strongly agree	OK	4- Strongly agree	2- Disagree
	No					no						yes	7		40			8	45		3- Agree	3- Agree	3- Agree	2- Disagree	3- Agree	3- Agree	3- Agree	2- Disagree	3- Agree	3- Agree	4- Strongly agree	3- Agree	4- Strongly agree	2- Disagree	3- Agree	2- Disagree	3- Agree	3- Agree	3- Agree	2- Disagree	2- Disagree	3- Agree	3- Agree	3- Agree	3- Agree	3- Agree	OK	3- Agree	2- Disagree
	No					yes	2		10			yes	7		30			1			4- Strongly agree	2- Disagree	3- Agree	2- Disagree	3- Agree	2- Disagree	4- Strongly agree	2- Disagree	3- Agree	2- Disagree	4- Strongly agree	4- Strongly agree	2- Disagree	4- Strongly agree	1- Strongly disagree	2- Disagree	2- Disagree	2- Disagree	2- Disagree	2- Disagree	3- Agree	4- Strongly agree	3- Agree	1- Strongly disagree	3- Agree	3- Agree	OK	3- Agree	1- Strongly disagree
	No					no					OK	yes	7	0	30		OK	5	0		3- Agree	3- Agree	4- Strongly agree	2- Disagree	3- Agree	2- Disagree	1- Strongly disagree	2- Disagree	3- Agree	2- Disagree	3- Agree	3- Agree	3- Agree	2- Disagree	2- Disagree	1- Strongly disagree	2- Disagree	3- Agree	4- Strongly agree	3- Agree	2- Disagree	2- Disagree	2- Disagree	3- Agree	2- Disagree	3- Agree	OK	4- Strongly agree	2- Disagree
	No					no					OK	yes	5	2	0		OK	8	0		3- Agree	4- Strongly agree	4- Strongly agree	2- Disagree	4- Strongly agree	4- Strongly agree	2- Disagree	1- Strongly disagree	4- Strongly agree	3- Agree	3- Agree	4- Strongly agree	4- Strongly agree	2- Disagree	4- Strongly agree	2- Disagree	4- Strongly agree	3- Agree	4- Strongly agree	4- Strongly agree	2- Disagree	2- Disagree	3- Agree	4- Strongly agree	2- Disagree	3- Agree	OK	4- Strongly agree	1- Strongly disagree
	Yes	2	2	15		no					OK	yes	7	0	45		OK	3	0		4- Strongly agree	4- Strongly agree	4- Strongly agree	2- Disagree	4- Strongly agree	4- Strongly agree	4- Strongly agree	2- Disagree	4- Strongly agree	3- Agree	3- Agree	4- Strongly agree	3- Agree	2- Disagree	4- Strongly agree	3- Agree	3- Agree	2- Disagree	4- Strongly agree	4- Strongly agree	2- Disagree	3- Agree	2- Disagree	4- Strongly agree	2- Disagree	4- Strongly agree	OK	4- Strongly agree	2- Disagree
	Yes	4	1	30		yes	5	2	0		OK	yes	5	1	0		OK	5	0		4- Strongly agree	4- Strongly agree	3- Agree	2- Disagree	4- Strongly agree	3- Agree	3- Agree	1- Strongly disagree	4- Strongly agree	2- Disagree	3- Agree	3- Agree	3- Agree	2- Disagree	4- Strongly agree	2- Disagree	2- Disagree	3- Agree	3- Agree	3- Agree	2- Disagree	3- Agree	3- Agree	3- Agree	3- Agree	3- Agree	OK	3- Agree	2- Disagree
	No					yes	3	0	38		OK	yes	5	1	40		OK	7	59		3- Agree	3- Agree	3- Agree	4- Strongly agree	3- Agree	3- Agree	3- Agree	2- Disagree	3- Agree	4- Strongly agree	3- Agree	3- Agree	2- Disagree	2- Disagree	3- Agree	2- Disagree	2- Disagree	3- Agree	3- Agree	2- Disagree	2- Disagree	2- Disagree	2- Disagree	2- Disagree	3- Agree	2- Disagree	OK	4- Strongly agree	2- Disagree
	No					no						yes	7	2				8			3- Agree	3- Agree	4- Strongly agree	3- Agree	3- Agree	4- Strongly agree	3- Agree	4- Strongly agree	4- Strongly agree	3- Agree	3- Agree	3- Agree	3- Agree	2- Disagree	3- Agree	1- Strongly disagree	3- Agree	3- Agree	3- Agree	3- Agree	3- Agree	4- Strongly agree	2- Disagree	3- Agree	3- Agree	4- Strongly agree		4- Strongly agree	2- Disagree
	Yes	4	2			no						yes	7	2				8			2- Disagree	3- Agree	3- Agree	4- Strongly agree	3- Agree	3- Agree	2- Disagree	3- Agree	4- Strongly agree	2- Disagree	3- Agree	3- Agree	3- Agree	1- Strongly disagree	3- Agree	4- Strongly agree	2- Disagree	3- Agree	4- Strongly agree	1- Strongly disagree	2- Disagree	2- Disagree	3- Agree	3- Agree	2- Disagree	4- Strongly agree	OK	4- Strongly agree	2- Disagree
	No					no						yes	2		15			8			4- Strongly agree	4- Strongly agree	4- Strongly agree	2- Disagree	4- Strongly agree	3- Agree	3- Agree	3- Agree	4- Strongly agree	2- Disagree	4- Strongly agree	4- Strongly agree	4- Strongly agree	3- Agree	4- Strongly agree	4- Strongly agree	4- Strongly agree	4- Strongly agree	4- Strongly agree	4- Strongly agree	4- Strongly agree	4- Strongly agree	4- Strongly agree	4- Strongly agree	3- Agree	3- Agree	OK	4- Strongly agree	2- Disagree
	Yes	2		45		yes	2		20			yes	7		25			6			4- Strongly agree	3- Agree	4- Strongly agree	2- Disagree	4- Strongly agree	3- Agree	4- Strongly agree	2- Disagree	4- Strongly agree	3- Agree	4- Strongly agree	3- Agree	4- Strongly agree	2- Disagree	4- Strongly agree	2- Disagree	4- Strongly agree	3- Agree	3- Agree	4- Strongly agree	2- Disagree	3- Agree	3- Agree	4- Strongly agree	2- Disagree	4- Strongly agree	OK	3- Agree	2- Disagree
	Yes	4	1			yes	4	1				yes	5		20			1			4- Strongly agree	4- Strongly agree	4- Strongly agree	2- Disagree	4- Strongly agree	2- Disagree	3- Agree	2- Disagree	4- Strongly agree	2- Disagree	4- Strongly agree	4- Strongly agree	3- Agree	2- Disagree	3- Agree	3- Agree	4- Strongly agree	4- Strongly agree	4- Strongly agree	4- Strongly agree	2- Disagree	4- Strongly agree	4- Strongly agree	4- Strongly agree	2- Disagree	4- Strongly agree	OK	4- Strongly agree	2- Disagree
	No					no					OK	yes	5	0	30		OK	2	0		3- Agree	4- Strongly agree	4- Strongly agree	2- Disagree	3- Agree	3- Agree	3- Agree	1- Strongly disagree	4- Strongly agree	3- Agree	3- Agree	3- Agree	2- Disagree	2- Disagree	3- Agree	1- Strongly disagree	2- Disagree	3- Agree	3- Agree	3- Agree	1- Strongly disagree	3- Agree	2- Disagree	3- Agree	2- Disagree	3- Agree	OK	4- Strongly agree	2- Disagree
	No					no					OK	yes	7	0	30		OK	10	0		3- Agree	3- Agree	3- Agree	2- Disagree	3- Agree	3- Agree	2- Disagree	2- Disagree	3- Agree	3- Agree	2- Disagree	3- Agree	3- Agree	2- Disagree	4- Strongly agree	2- Disagree	3- Agree	3- Agree	3- Agree	3- Agree	2- Disagree	3- Agree	3- Agree	3- Agree	3- Agree	3- Agree		4- Strongly agree	2- Disagree
	No					yes	2	1	0		OK	yes	7	2	0		OK	8	0		3- Agree	3- Agree	3- Agree	2- Disagree	4- Strongly agree	2- Disagree	2- Disagree	2- Disagree	4- Strongly agree	3- Agree	4- Strongly agree	4- Strongly agree	4- Strongly agree	2- Disagree	4- Strongly agree	2- Disagree	1- Strongly disagree	3- Agree	3- Agree	2- Disagree	3- Agree	2- Disagree	2- Disagree	2- Disagree	3- Agree	4- Strongly agree	OK	4- Strongly agree	3- Agree
	No					no					OK	yes	7	1	25		OK	8	0		2- Disagree	2- Disagree	1- Strongly disagree	2- Disagree	3- Agree	2- Disagree	2- Disagree	2- Disagree	3- Agree	2- Disagree	3- Agree	3- Agree	2- Disagree	2- Disagree	2- Disagree	2- Disagree	2- Disagree	2- Disagree	2- Disagree	2- Disagree	2- Disagree	2- Disagree	3- Agree	3- Agree	3- Agree	3- Agree	OK	3- Agree	2- Disagree
	No					no						yes	5		30			4			1- Strongly disagree	4- Strongly agree	4- Strongly agree	4- Strongly agree	4- Strongly agree	2- Disagree	3- Agree	1- Strongly disagree	4- Strongly agree	4- Strongly agree	4- Strongly agree	2- Disagree	3- Agree	1- Strongly disagree	1- Strongly disagree	1- Strongly disagree	1- Strongly disagree	4- Strongly agree	4- Strongly agree	1- Strongly disagree	1- Strongly disagree	1- Strongly disagree	4- Strongly agree	1- Strongly disagree	1- Strongly disagree	1- Strongly disagree	OK	4- Strongly agree	2- Disagree
	No					no						yes	4	2				1			3- Agree	4- Strongly agree	4- Strongly agree	2- Disagree	4- Strongly agree	3- Agree	3- Agree	2- Disagree	4- Strongly agree	3- Agree	4- Strongly agree	3- Agree	4- Strongly agree	2- Disagree	3- Agree	1- Strongly disagree	3- Agree	3- Agree	4- Strongly agree	3- Agree	3- Agree	3- Agree	1- Strongly disagree	4- Strongly agree	2- Disagree	4- Strongly agree	OK	4- Strongly agree	1- Strongly disagree
	No					no						yes	7	1				8	45		3- Agree	3- Agree	3- Agree	2- Disagree	3- Agree	3- Agree	3- Agree	2- Disagree	3- Agree	2- Disagree	3- Agree	3- Agree	3- Agree	3- Agree	3- Agree	2- Disagree	3- Agree	3- Agree	3- Agree	3- Agree	3- Agree	3- Agree	3- Agree	3- Agree	2- Disagree	3- Agree		3- Agree	2- Disagree
	No					yes	4		40			yes	4		35			2			3- Agree	4- Strongly agree	3- Agree	2- Disagree	3- Agree	3- Agree	3- Agree	3- Agree	4- Strongly agree	2- Disagree	3- Agree	4- Strongly agree	2- Disagree	3- Agree	4- Strongly agree	4- Strongly agree	3- Agree	2- Disagree	3- Agree	4- Strongly agree	4- Strongly agree	2- Disagree	2- Disagree	3- Agree	3- Agree	3- Agree	OK	3- Agree	4- Strongly agree
	No					yes	7	3	0		OK	yes	7	4	0		OK	7	0		4- Strongly agree	3- Agree	4- Strongly agree	2- Disagree	4- Strongly agree	3- Agree	3- Agree	2- Disagree	4- Strongly agree	2- Disagree	3- Agree	4- Strongly agree	4- Strongly agree	1- Strongly disagree	3- Agree	1- Strongly disagree	2- Disagree	4- Strongly agree	4- Strongly agree	3- Agree	2- Disagree	3- Agree	1- Strongly disagree	4- Strongly agree	3- Agree	4- Strongly agree	OK	4- Strongly agree	2- Disagree
	Yes	5	1	0		yes	2	0	30		OK	yes	7	1	0		OK	2	0		4- Strongly agree	3- Agree	3- Agree	2- Disagree	4- Strongly agree	3- Agree	2- Disagree	2- Disagree	3- Agree	2- Disagree	3- Agree	4- Strongly agree	4- Strongly agree	1- Strongly disagree	3- Agree	1- Strongly disagree	2- Disagree	2- Disagree	3- Agree	3- Agree	1- Strongly disagree	3- Agree	3- Agree	3- Agree	2- Disagree	3- Agree	OK	4- Strongly agree	2- Disagree
	No					no					OK	yes	2	1	6		OK	8	0		3- Agree	4- Strongly agree	4- Strongly agree	2- Disagree	4- Strongly agree	3- Agree	4- Strongly agree	1- Strongly disagree	4- Strongly agree	4- Strongly agree	3- Agree	4- Strongly agree	4- Strongly agree	1- Strongly disagree	4- Strongly agree	1- Strongly disagree	2- Disagree	4- Strongly agree	4- Strongly agree	3- Agree	1- Strongly disagree	4- Strongly agree	3- Agree	2- Disagree	1- Strongly disagree	4- Strongly agree	OK	4- Strongly agree	1- Strongly disagree
	No					yes	2	1	0		OK	yes	7	1	0		OK	8	0		3- Agree	3- Agree	3- Agree	2- Disagree	3- Agree	4- Strongly agree	4- Strongly agree	2- Disagree	3- Agree	3- Agree	3- Agree	3- Agree	3- Agree	2- Disagree	3- Agree	4- Strongly agree	3- Agree	4- Strongly agree	4- Strongly agree	3- Agree	1- Strongly disagree	4- Strongly agree	2- Disagree	3- Agree	2- Disagree	3- Agree	OK	4- Strongly agree	2- Disagree
	No					no					OK	yes	7	1	20		OK	6	0		2- Disagree	2- Disagree	3- Agree	3- Agree	3- Agree	3- Agree	3- Agree	2- Disagree	3- Agree	2- Disagree	3- Agree	3- Agree	3- Agree	3- Agree	3- Agree	2- Disagree	3- Agree	3- Agree	2- Disagree	3- Agree	2- Disagree	3- Agree	2- Disagree	3- Agree	3- Agree	3- Agree	OK	3- Agree	2- Disagree
	No					yes	1	0	20		OK	yes	7	1	25		OK	8	0		3- Agree	3- Agree	4- Strongly agree	3- Agree	4- Strongly agree	2- Disagree	3- Agree	2- Disagree	3- Agree	3- Agree	3- Agree	4- Strongly agree	4- Strongly agree	3- Agree	3- Agree	2- Disagree	1- Strongly disagree	1- Strongly disagree	3- Agree	3- Agree	1- Strongly disagree	2- Disagree	2- Disagree	2- Disagree	3- Agree	4- Strongly agree	OK	3- Agree	3- Agree
	No					no					OK	yes	7	1	0		OK	5	0		2- Disagree	2- Disagree	3- Agree	3- Agree	3- Agree	3- Agree	3- Agree	2- Disagree	3- Agree	2- Disagree	2- Disagree	3- Agree	3- Agree	3- Agree	3- Agree	2- Disagree	3- Agree	3- Agree	3- Agree	3- Agree	2- Disagree	2- Disagree	3- Agree	3- Agree	3- Agree	3- Agree	OK	3- Agree	3- Agree
	Yes	1	1	0		yes	7	1	0		OK	yes	7	1	2		OK	10	0		3- Agree	4- Strongly agree	4- Strongly agree	4- Strongly agree	3- Agree	2- Disagree	2- Disagree	4- Strongly agree	3- Agree	4- Strongly agree	3- Agree	3- Agree	3- Agree	4- Strongly agree	3- Agree	4- Strongly agree	3- Agree	2- Disagree	3- Agree	2- Disagree	4- Strongly agree	3- Agree	3- Agree	3- Agree	4- Strongly agree	3- Agree	OK	3- Agree	3- Agree
	No					no					OK	yes	5	0	30		OK	5	0		2- Disagree	3- Agree	3- Agree	3- Agree	2- Disagree	2- Disagree	2- Disagree	2- Disagree	4- Strongly agree	2- Disagree	3- Agree	4- Strongly agree	3- Agree	2- Disagree	3- Agree	2- Disagree	2- Disagree	2- Disagree	3- Agree	2- Disagree	2- Disagree	3- Agree	2- Disagree	4- Strongly agree	3- Agree	3- Agree	OK	4- Strongly agree	2- Disagree
	Yes	4	8			no						yes	7	1				3			4- Strongly agree	4- Strongly agree	4- Strongly agree	2- Disagree	3- Agree	3- Agree	2- Disagree	2- Disagree	4- Strongly agree	2- Disagree	3- Agree	3- Agree	3- Agree	3- Agree	3- Agree	2- Disagree	3- Agree	3- Agree	3- Agree	3- Agree	2- Disagree	3- Agree	3- Agree	3- Agree	2- Disagree	3- Agree	OK	3- Agree	2- Disagree
	Yes	4	2			yes	7	1				yes	7	2				1			4- Strongly agree	4- Strongly agree	4- Strongly agree	2- Disagree	4- Strongly agree	3- Agree	3- Agree	2- Disagree	3- Agree	2- Disagree	3- Agree	4- Strongly agree	4- Strongly agree	2- Disagree	3- Agree	2- Disagree	3- Agree	2- Disagree	4- Strongly agree	3- Agree	2- Disagree	3- Agree	3- Agree	4- Strongly agree	2- Disagree	3- Agree	OK	3- Agree	2- Disagree
	Yes	1	2			yes	2	1				yes	4	1				3			3- Agree	4- Strongly agree	3- Agree	2- Disagree	3- Agree	4- Strongly agree	3- Agree	4- Strongly agree	1- Strongly disagree	3- Agree	2- Disagree	4- Strongly agree	4- Strongly agree	2- Disagree	4- Strongly agree	2- Disagree	4- Strongly agree	1- Strongly disagree	4- Strongly agree	4- Strongly agree	1- Strongly disagree	3- Agree	3- Agree	4- Strongly agree	3- Agree	4- Strongly agree	OK	4- Strongly agree	3- Agree
	No					no						yes	5		45			4			3- Agree	3- Agree	3- Agree	2- Disagree	3- Agree	3- Agree	3- Agree	1- Strongly disagree	3- Agree	2- Disagree	3- Agree	3- Agree	3- Agree	2- Disagree	3- Agree	2- Disagree	3- Agree	2- Disagree	4- Strongly agree	3- Agree	1- Strongly disagree	2- Disagree	3- Agree	4- Strongly agree	2- Disagree	3- Agree	OK	4- Strongly agree	1- Strongly disagree
	Yes	7		30		yes	7		30			no					OK		55		3- Agree	3- Agree	3- Agree	2- Disagree	3- Agree	2- Disagree	3- Agree	2- Disagree	4- Strongly agree	2- Disagree	2- Disagree	3- Agree	3- Agree	2- Disagree	3- Agree	2- Disagree	2- Disagree	3- Agree	3- Agree	3- Agree	2- Disagree	2- Disagree	2- Disagree	3- Agree	2- Disagree	4- Strongly agree	OK	4- Strongly agree	2- Disagree
	Yes	2	1			yes	4		30			yes	7	1				2			4- Strongly agree	4- Strongly agree	4- Strongly agree	1- Strongly disagree	4- Strongly agree	4- Strongly agree	4- Strongly agree	1- Strongly disagree	4- Strongly agree	1- Strongly disagree	4- Strongly agree	4- Strongly agree	4- Strongly agree	4- Strongly agree	4- Strongly agree	4- Strongly agree	4- Strongly agree	4- Strongly agree	4- Strongly agree	4- Strongly agree	1- Strongly disagree	4- Strongly agree	4- Strongly agree	4- Strongly agree	4- Strongly agree	4- Strongly agree	OK	4- Strongly agree	4- Strongly agree
	No					no						yes	7	2	30			5			3- Agree	3- Agree	3- Agree	1- Strongly disagree	4- Strongly agree	2- Disagree	2- Disagree	2- Disagree	3- Agree	3- Agree	4- Strongly agree	3- Agree	3- Agree	2- Disagree	3- Agree	1- Strongly disagree	2- Disagree	3- Agree	3- Agree	2- Disagree	2- Disagree	3- Agree	3- Agree	4- Strongly agree	4- Strongly agree	3- Agree	OK	4- Strongly agree	4- Strongly agree
	No					yes	1		5			yes	1		45			8			4- Strongly agree	4- Strongly agree	4- Strongly agree	3- Agree	4- Strongly agree	3- Agree	3- Agree	2- Disagree	4- Strongly agree	2- Disagree	3- Agree	4- Strongly agree	4- Strongly agree	2- Disagree	4- Strongly agree	1- Strongly disagree	4- Strongly agree	2- Disagree	4- Strongly agree	4- Strongly agree	1- Strongly disagree	3- Agree	3- Agree	4- Strongly agree	2- Disagree	4- Strongly agree		3- Agree	2- Disagree
	No					no					OK	yes	7	1	20			2	110		4- Strongly agree	4- Strongly agree	4- Strongly agree	4- Strongly agree	4- Strongly agree	4- Strongly agree	4- Strongly agree	4- Strongly agree	4- Strongly agree	4- Strongly agree	4- Strongly agree	4- Strongly agree	4- Strongly agree	4- Strongly agree	4- Strongly agree	4- Strongly agree	4- Strongly agree	4- Strongly agree	4- Strongly agree	4- Strongly agree	4- Strongly agree	4- Strongly agree	4- Strongly agree	4- Strongly agree	4- Strongly agree	4- Strongly agree	OK	4- Strongly agree	4- Strongly agree
	Yes	4	2	10		no					OK	yes	7	1	15		OK	7	40		3- Agree	4- Strongly agree	4- Strongly agree	4- Strongly agree	4- Strongly agree	4- Strongly agree	3- Agree	2- Disagree	3- Agree	3- Agree	3- Agree	3- Agree	4- Strongly agree	2- Disagree	3- Agree	2- Disagree	3- Agree	3- Agree	3- Agree	3- Agree	2- Disagree	3- Agree	3- Agree	3- Agree	2- Disagree	3- Agree	OK	4- Strongly agree	3- Agree
	No					yes	3	1	0		OK	yes	5	1	0		OK	4	0		4- Strongly agree	4- Strongly agree	4- Strongly agree	2- Disagree	3- Agree	3- Agree	3- Agree	2- Disagree	3- Agree	3- Agree	2- Disagree	3- Agree	3- Agree	2- Disagree	3- Agree	2- Disagree	3- Agree	3- Agree	3- Agree	3- Agree	2- Disagree	3- Agree	3- Agree	3- Agree	3- Agree	3- Agree		4- Strongly agree	2- Disagree
	No					no					OK	yes	7	1	50		OK	3	160		3- Agree	3- Agree	3- Agree	3- Agree	2- Disagree	3- Agree	3- Agree	3- Agree	4- Strongly agree	3- Agree	3- Agree	3- Agree	3- Agree	2- Disagree	3- Agree	1- Strongly disagree	2- Disagree	2- Disagree	3- Agree	3- Agree	3- Agree	3- Agree	3- Agree	3- Agree	3- Agree	3- Agree		3- Agree	3- Agree
	No					yes	2	1	20			yes	7	10	30			6	0		2- Disagree	3- Agree	3- Agree	2- Disagree	4- Strongly agree	3- Agree	2- Disagree	3- Agree	4- Strongly agree	3- Agree	4- Strongly agree	4- Strongly agree	4- Strongly agree	2- Disagree	3- Agree	1- Strongly disagree	2- Disagree	4- Strongly agree	4- Strongly agree	2- Disagree	3- Agree	3- Agree	2- Disagree	4- Strongly agree	4- Strongly agree	4- Strongly agree		4- Strongly agree	2- Disagree
	No					no					OK	no					OK		0		4- Strongly agree	4- Strongly agree	4- Strongly agree	4- Strongly agree	3- Agree	2- Disagree	3- Agree	3- Agree	3- Agree	4- Strongly agree	3- Agree	3- Agree	3- Agree	3- Agree	3- Agree	4- Strongly agree	3- Agree	3- Agree	3- Agree	3- Agree	3- Agree	3- Agree	3- Agree	3- Agree	3- Agree	3- Agree		3- Agree	3- Agree
	Yes	1	1	0		yes	1	1	0		OK	yes	2	1	0		OK	5	0		2- Disagree	3- Agree	1- Strongly disagree	2- Disagree	3- Agree	3- Agree	3- Agree	2- Disagree	3- Agree	3- Agree	3- Agree	3- Agree	3- Agree	2- Disagree	3- Agree	2- Disagree	3- Agree	3- Agree	3- Agree	3- Agree	2- Disagree	2- Disagree	2- Disagree	3- Agree	3- Agree	3- Agree		3- Agree	2- Disagree
	No					no					OK	no					OK		0		3- Agree	3- Agree	3- Agree	2- Disagree	3- Agree	3- Agree	2- Disagree	2- Disagree	3- Agree	2- Disagree	3- Agree	3- Agree	3- Agree	2- Disagree	3- Agree	2- Disagree	3- Agree	3- Agree	3- Agree	3- Agree	2- Disagree	3- Agree	2- Disagree	3- Agree	3- Agree	3- Agree		3- Agree	2- Disagree
	Yes	5	1	90		yes	60	6	0		OK	yes	7	1	60		OK	4	360		4- Strongly agree	4- Strongly agree	4- Strongly agree	1- Strongly disagree	4- Strongly agree	4- Strongly agree	4- Strongly agree	1- Strongly disagree	4- Strongly agree	1- Strongly disagree	4- Strongly agree	4- Strongly agree	4- Strongly agree	1- Strongly disagree	4- Strongly agree	1- Strongly disagree	4- Strongly agree	4- Strongly agree	4- Strongly agree	4- Strongly agree	4- Strongly agree	4- Strongly agree	4- Strongly agree	4- Strongly agree	4- Strongly agree	4- Strongly agree		4- Strongly agree	3- Agree
	Yes	3	1	30		no					OK	yes	7	30	30		OK	5	60		3- Agree	3- Agree	4- Strongly agree	2- Disagree	3- Agree	4- Strongly agree	2- Disagree	2- Disagree	3- Agree	2- Disagree	3- Agree	3- Agree	3- Agree	1- Strongly disagree	3- Agree	2- Disagree	3- Agree	2- Disagree	3- Agree	3- Agree	1- Strongly disagree	2- Disagree	2- Disagree	3- Agree	2- Disagree	3- Agree		4- Strongly agree	2- Disagree
	No					yes	5	1	30		OK	yes	7	1	0		OK	4	0		3- Agree	3- Agree	4- Strongly agree	2- Disagree	3- Agree	3- Agree	2- Disagree	2- Disagree	3- Agree	2- Disagree	3- Agree	3- Agree	3- Agree	2- Disagree	3- Agree	2- Disagree	3- Agree	3- Agree	3- Agree	3- Agree	2- Disagree	4- Strongly agree	4- Strongly agree	4- Strongly agree	4- Strongly agree	3- Agree		4- Strongly agree	2- Disagree
	Yes	3	2	30		yes	1	1	0		OK	yes	6	1	15		OK	16	30		4- Strongly agree	4- Strongly agree	4- Strongly agree	2- Disagree	3- Agree	4- Strongly agree	3- Agree	2- Disagree	3- Agree	3- Agree	3- Agree	3- Agree	3- Agree	2- Disagree	3- Agree	1- Strongly disagree	3- Agree	3- Agree	3- Agree	2- Disagree	2- Disagree	3- Agree	3- Agree	3- Agree	3- Agree	3- Agree		4- Strongly agree	2- Disagree
	Yes	4	30	60		no					OK	yes	30	60	30		OK	8	60		3- Agree	4- Strongly agree	4- Strongly agree	2- Disagree	4- Strongly agree	3- Agree	4- Strongly agree	1- Strongly disagree	4- Strongly agree	4- Strongly agree	4- Strongly agree	4- Strongly agree	4- Strongly agree	2- Disagree	4- Strongly agree	1- Strongly disagree	3- Agree	4- Strongly agree	4- Strongly agree	4- Strongly agree	2- Disagree	4- Strongly agree	4- Strongly agree	4- Strongly agree	4- Strongly agree	4- Strongly agree		4- Strongly agree	2- Disagree
	No					yes	5	4	240		OK	yes	7	5	300			5	300		3- Agree	3- Agree	3- Agree	2- Disagree	3- Agree	3- Agree	3- Agree	2- Disagree	3- Agree	3- Agree	3- Agree	3- Agree	3- Agree	2- Disagree	3- Agree	3- Agree	3- Agree	3- Agree	3- Agree	3- Agree	3- Agree	2- Disagree	3- Agree	3- Agree	3- Agree	3- Agree		4- Strongly agree	3- Agree
	No					no					OK	yes	7	0	20		OK	10	0		3- Agree	3- Agree	3- Agree	2- Disagree	4- Strongly agree	4- Strongly agree	4- Strongly agree	1- Strongly disagree	4- Strongly agree	3- Agree	4- Strongly agree	4- Strongly agree	4- Strongly agree	3- Agree	3- Agree	1- Strongly disagree	3- Agree	4- Strongly agree	3- Agree	4- Strongly agree	1- Strongly disagree	4- Strongly agree	4- Strongly agree	4- Strongly agree	3- Agree	4- Strongly agree	OK	4- Strongly agree	1- Strongly disagree
	Yes	3		45		yes	7	1				yes	7	2				7			4- Strongly agree	4- Strongly agree	3- Agree	2- Disagree	3- Agree	3- Agree	3- Agree	2- Disagree	4- Strongly agree	3- Agree	3- Agree	3- Agree	3- Agree	2- Disagree	3- Agree	2- Disagree	3- Agree	3- Agree	3- Agree	3- Agree	2- Disagree	3- Agree	3- Agree	3- Agree	2- Disagree	3- Agree	OK	3- Agree	2- Disagree
	No					no						yes	5		10			3			3- Agree	3- Agree	3- Agree	2- Disagree	3- Agree	3- Agree	2- Disagree	3- Agree	3- Agree	2- Disagree	2- Disagree	3- Agree	3- Agree	2- Disagree	3- Agree	2- Disagree	3- Agree	2- Disagree	3- Agree	3- Agree	2- Disagree	3- Agree	2- Disagree	3- Agree	2- Disagree	3- Agree	OK	3- Agree	3- Agree
	No					no					OK	no					OK		30		4- Strongly agree	4- Strongly agree	4- Strongly agree	1- Strongly disagree	4- Strongly agree	3- Agree	4- Strongly agree	2- Disagree	4- Strongly agree	3- Agree	3- Agree	4- Strongly agree	3- Agree	2- Disagree	3- Agree	2- Disagree	3- Agree	4- Strongly agree	4- Strongly agree	2- Disagree	3- Agree	3- Agree	3- Agree	4- Strongly agree	3- Agree	4- Strongly agree	OK	4- Strongly agree	3- Agree
	No					yes	7	0	20			yes	7	1	0			4	0		3- Agree	3- Agree	4- Strongly agree	2- Disagree	3- Agree	3- Agree	2- Disagree	1- Strongly disagree	4- Strongly agree	3- Agree	3- Agree	3- Agree	4- Strongly agree	2- Disagree	3- Agree	3- Agree	3- Agree	1- Strongly disagree	3- Agree	3- Agree	2- Disagree	3- Agree	2- Disagree	2- Disagree	3- Agree	3- Agree	OK	3- Agree	3- Agree
	No					yes	1	0	5			yes	1	2	0			3	0		3- Agree	3- Agree	3- Agree	3- Agree	3- Agree	3- Agree	2- Disagree	2- Disagree	3- Agree	3- Agree	3- Agree	3- Agree	1- Strongly disagree	2- Disagree	3- Agree	4- Strongly agree	3- Agree	3- Agree	3- Agree	3- Agree	1- Strongly disagree	1- Strongly disagree	2- Disagree	3- Agree	3- Agree	3- Agree	OK	3- Agree	2- Disagree
	Yes	1		30		no						yes	4	1	0			4	0		2- Disagree	3- Agree	3- Agree	3- Agree	3- Agree	3- Agree	3- Agree	2- Disagree	3- Agree	2- Disagree	3- Agree	3- Agree	3- Agree	2- Disagree	3- Agree	2- Disagree	3- Agree	3- Agree	3- Agree	2- Disagree	2- Disagree	3- Agree	3- Agree	3- Agree	2- Disagree	3- Agree	OK	3- Agree	2- Disagree
	No					yes	1	0	10			yes	3	0	20			2	0		4- Strongly agree	3- Agree	3- Agree	2- Disagree	3- Agree	3- Agree	2- Disagree	2- Disagree	3- Agree	3- Agree	3- Agree	3- Agree	3- Agree	2- Disagree	4- Strongly agree	2- Disagree	3- Agree	3- Agree	3- Agree	4- Strongly agree	1- Strongly disagree	2- Disagree	2- Disagree	3- Agree	3- Agree	4- Strongly agree	OK	4- Strongly agree	1- Strongly disagree
	No					no						yes	3	0	30			2	0		3- Agree	3- Agree	3- Agree	2- Disagree	3- Agree	2- Disagree	3- Agree	1- Strongly disagree	3- Agree	2- Disagree	3- Agree	3- Agree	3- Agree	2- Disagree	3- Agree	1- Strongly disagree	3- Agree	4- Strongly agree	4- Strongly agree	3- Agree	2- Disagree	4- Strongly agree	3- Agree	3- Agree	2- Disagree	3- Agree	OK	3- Agree	2- Disagree
	No					no						yes	3	0	30			2	0		3- Agree	3- Agree	3- Agree	2- Disagree	3- Agree	3- Agree	2- Disagree	4- Strongly agree	3- Agree	3- Agree	3- Agree	3- Agree	3- Agree	2- Disagree	3- Agree	3- Agree	2- Disagree	2- Disagree	4- Strongly agree	2- Disagree	3- Agree	2- Disagree	2- Disagree	3- Agree	3- Agree	3- Agree		3- Agree	3- Agree
	Yes	3	1			no						yes	3	0	45			2	0		3- Agree	3- Agree	3- Agree	2- Disagree	3- Agree	3- Agree	2- Disagree	2- Disagree	3- Agree	3- Agree	3- Agree	3- Agree	3- Agree	2- Disagree	3- Agree	3- Agree	3- Agree	2- Disagree	3- Agree	3- Agree	2- Disagree	2- Disagree	2- Disagree	3- Agree	3- Agree	3- Agree	OK	3- Agree	2- Disagree
	No					yes	2	2				yes	3	0	30			4	0		3- Agree	3- Agree	3- Agree	2- Disagree	3- Agree	3- Agree	3- Agree	2- Disagree	3- Agree	2- Disagree	3- Agree	3- Agree	3- Agree	2- Disagree	3- Agree	2- Disagree	2- Disagree	3- Agree	3- Agree	3- Agree	2- Disagree	3- Agree	3- Agree	3- Agree	2- Disagree	3- Agree		3- Agree	3- Agree
	No					yes	1	2	0			yes	5	0	15			1	30		3- Agree	3- Agree	3- Agree	4- Strongly agree	3- Agree	4- Strongly agree	4- Strongly agree	3- Agree	3- Agree	3- Agree	3- Agree	3- Agree	3- Agree	3- Agree	2- Disagree	3- Agree	3- Agree	3- Agree	4- Strongly agree	3- Agree	2- Disagree	3- Agree	3- Agree	3- Agree	2- Disagree	3- Agree		3- Agree	3- Agree
	Yes	2	0	20		no						yes	7	0	30			4	0		3- Agree	3- Agree	4- Strongly agree	2- Disagree	3- Agree	3- Agree	3- Agree	2- Disagree	4- Strongly agree	3- Agree	3- Agree	4- Strongly agree	3- Agree	2- Disagree	3- Agree	1- Strongly disagree	3- Agree	3- Agree	4- Strongly agree	3- Agree	2- Disagree	3- Agree	3- Agree	3- Agree	2- Disagree	3- Agree	OK	3- Agree	3- Agree
	Yes	2	1	0		no						yes	7	0	15			4	0		3- Agree	3- Agree	4- Strongly agree	2- Disagree	4- Strongly agree	3- Agree	2- Disagree	2- Disagree	4- Strongly agree	2- Disagree	3- Agree	3- Agree	3- Agree	1- Strongly disagree	3- Agree	3- Agree	3- Agree	2- Disagree	3- Agree	3- Agree	2- Disagree	3- Agree	2- Disagree	3- Agree	4- Strongly agree	3- Agree	OK	3- Agree	3- Agree
	No					yes	5		30			yes	2		45			6			3- Agree	3- Agree	3- Agree	3- Agree	3- Agree	2- Disagree	2- Disagree	3- Agree	3- Agree	2- Disagree	4- Strongly agree	3- Agree	3- Agree	2- Disagree	4- Strongly agree	1- Strongly disagree	3- Agree	3- Agree	3- Agree	3- Agree	2- Disagree	3- Agree	4- Strongly agree	3- Agree	1- Strongly disagree	4- Strongly agree	OK	4- Strongly agree	4- Strongly agree
	No					no					OK	yes	5	0	20		OK	5	0		4- Strongly agree	4- Strongly agree	3- Agree	2- Disagree	3- Agree	3- Agree	3- Agree	1- Strongly disagree	4- Strongly agree	2- Disagree	3- Agree	4- Strongly agree	4- Strongly agree	1- Strongly disagree	4- Strongly agree	2- Disagree	2- Disagree	2- Disagree	4- Strongly agree	3- Agree	1- Strongly disagree	3- Agree	3- Agree	3- Agree	4- Strongly agree	4- Strongly agree	OK	4- Strongly agree	2- Disagree
	Yes	2	1	30		yes	2	2	30		OK	yes	7	2	30		OK	5	30		4- Strongly agree	3- Agree	3- Agree	3- Agree	3- Agree	3- Agree	3- Agree	2- Disagree	3- Agree	3- Agree	3- Agree	3- Agree	3- Agree	3- Agree	3- Agree	2- Disagree	3- Agree	3- Agree	3- Agree	3- Agree	3- Agree	3- Agree	3- Agree	3- Agree	3- Agree	3- Agree	OK	3- Agree	3- Agree
	No					no						yes	3	1	0			8	0		2- Disagree	2- Disagree	2- Disagree	3- Agree	3- Agree	2- Disagree	2- Disagree	3- Agree	3- Agree	3- Agree	3- Agree	4- Strongly agree	3- Agree	2- Disagree	2- Disagree	2- Disagree	2- Disagree	3- Agree	2- Disagree	2- Disagree	2- Disagree	2- Disagree	2- Disagree	2- Disagree	2- Disagree	3- Agree		2- Disagree	3- Agree
	Yes	5	2	45		yes	2	2	45		OK	yes	4	5	20		OK	7	6		4- Strongly agree	4- Strongly agree	4- Strongly agree	4- Strongly agree	3- Agree	4- Strongly agree	4- Strongly agree	4- Strongly agree	4- Strongly agree	4- Strongly agree	4- Strongly agree	4- Strongly agree	4- Strongly agree	4- Strongly agree	4- Strongly agree	4- Strongly agree	4- Strongly agree	4- Strongly agree	4- Strongly agree	4- Strongly agree	4- Strongly agree	4- Strongly agree	4- Strongly agree	4- Strongly agree	4- Strongly agree	4- Strongly agree	OK	4- Strongly agree	4- Strongly agree
	Yes	5	2	30		yes	2	2	30		OK	yes	2	1	0		OK	10	0		1- Strongly disagree	3- Agree	2- Disagree	4- Strongly agree	2- Disagree	3- Agree	2- Disagree	4- Strongly agree	4- Strongly agree	4- Strongly agree	3- Agree	1- Strongly disagree	4- Strongly agree	4- Strongly agree	4- Strongly agree	1- Strongly disagree	1- Strongly disagree	1- Strongly disagree	3- Agree	2- Disagree	3- Agree	1- Strongly disagree	3- Agree	3- Agree	1- Strongly disagree	3- Agree	OK	4- Strongly agree	2- Disagree
	No					no					OK	yes	5	1	30		OK	8	0		4- Strongly agree	3- Agree	4- Strongly agree	2- Disagree	4- Strongly agree	4- Strongly agree	4- Strongly agree	2- Disagree	4- Strongly agree	2- Disagree	4- Strongly agree	4- Strongly agree	4- Strongly agree	1- Strongly disagree	4- Strongly agree	2- Disagree	4- Strongly agree	3- Agree	3- Agree	3- Agree	1- Strongly disagree	3- Agree	3- Agree	4- Strongly agree	3- Agree	4- Strongly agree	OK	4- Strongly agree	2- Disagree
	No					no					OK	yes	7	1	6		OK	5	20		2- Disagree	3- Agree	3- Agree	4- Strongly agree	4- Strongly agree	3- Agree	2- Disagree	3- Agree	3- Agree	3- Agree	4- Strongly agree	4- Strongly agree	4- Strongly agree	3- Agree	3- Agree	4- Strongly agree	4- Strongly agree	3- Agree	3- Agree	3- Agree	3- Agree	3- Agree	3- Agree	3- Agree	1- Strongly disagree	4- Strongly agree	OK	4- Strongly agree	2- Disagree
	No					no					OK	yes	7	2	0		OK	8	0		3- Agree	4- Strongly agree	4- Strongly agree	2- Disagree	4- Strongly agree	3- Agree	3- Agree	3- Agree	3- Agree	4- Strongly agree	4- Strongly agree	4- Strongly agree	4- Strongly agree	2- Disagree	3- Agree	3- Agree	2- Disagree	3- Agree	4- Strongly agree	2- Disagree	2- Disagree	3- Agree	3- Agree	4- Strongly agree	2- Disagree	3- Agree	OK	3- Agree	3- Agree
	No					yes	2	3	0		OK	yes	7	1	0			10	0		3- Agree	3- Agree	3- Agree	1- Strongly disagree	3- Agree	3- Agree	3- Agree	1- Strongly disagree	3- Agree	3- Agree	3- Agree	3- Agree	3- Agree	3- Agree	3- Agree	3- Agree	3- Agree	3- Agree	3- Agree	3- Agree	2- Disagree	3- Agree	3- Agree	3- Agree	3- Agree	3- Agree		3- Agree	3- Agree
	No					no						yes	7	0	30			3	0		3- Agree	3- Agree	3- Agree	3- Agree	3- Agree	3- Agree	3- Agree	3- Agree	3- Agree	4- Strongly agree	4- Strongly agree	4- Strongly agree	4- Strongly agree	4- Strongly agree	2- Disagree	3- Agree	2- Disagree	3- Agree	3- Agree	2- Disagree	3- Agree	2- Disagree	2- Disagree	3- Agree	3- Agree	3- Agree		4- Strongly agree	3- Agree
	No					no						yes	7	0	15			4	0		3- Agree	4- Strongly agree	4- Strongly agree	1- Strongly disagree	4- Strongly agree	4- Strongly agree	4- Strongly agree	2- Disagree	4- Strongly agree	2- Disagree	4- Strongly agree	4- Strongly agree	4- Strongly agree	1- Strongly disagree	4- Strongly agree	1- Strongly disagree	4- Strongly agree	4- Strongly agree	4- Strongly agree	4- Strongly agree	1- Strongly disagree	4- Strongly agree	4- Strongly agree	4- Strongly agree	2- Disagree	4- Strongly agree	OK	4- Strongly agree	4- Strongly agree
	No					no						yes	7	0	25			7			1- Strongly disagree	1- Strongly disagree	1- Strongly disagree	3- Agree	2- Disagree	2- Disagree	1- Strongly disagree	2- Disagree	3- Agree	3- Agree	3- Agree	3- Agree	3- Agree	3- Agree	2- Disagree	2- Disagree	3- Agree	2- Disagree	2- Disagree	3- Agree	3- Agree	1- Strongly disagree	1- Strongly disagree	3- Agree	3- Agree	1- Strongly disagree	OK	3- Agree	3- Agree
	Yes	7	0	30		yes	2	1	0			yes	7	2	0			4	0		3- Agree	4- Strongly agree	3- Agree	2- Disagree	3- Agree	4- Strongly agree	2- Disagree	3- Agree	3- Agree	2- Disagree	2- Disagree	3- Agree	3- Agree	2- Disagree	3- Agree	2- Disagree	3- Agree	3- Agree	3- Agree	3- Agree	2- Disagree	3- Agree	3- Agree	3- Agree	3- Agree	3- Agree	OK	4- Strongly agree	3- Agree
	No					no						yes	5	1	0			0	20		4- Strongly agree	3- Agree	4- Strongly agree	2- Disagree	4- Strongly agree	2- Disagree	3- Agree	2- Disagree	4- Strongly agree	3- Agree	3- Agree	3- Agree	3- Agree	2- Disagree	3- Agree	2- Disagree	3- Agree	3- Agree	3- Agree	3- Agree	2- Disagree	3- Agree	3- Agree	3- Agree	2- Disagree	3- Agree	OK	3- Agree	2- Disagree
	No					no						yes	6	0	10			1	30		4- Strongly agree	4- Strongly agree	4- Strongly agree	2- Disagree	4- Strongly agree	3- Agree	3- Agree	2- Disagree	4- Strongly agree	3- Agree	4- Strongly agree	3- Agree	4- Strongly agree	2- Disagree	3- Agree	2- Disagree	3- Agree	3- Agree	4- Strongly agree	4- Strongly agree	2- Disagree	4- Strongly agree	2- Disagree	3- Agree	3- Agree	4- Strongly agree	OK	4- Strongly agree	3- Agree
	No					yes	2	0	15			yes	7	0	20			0	30		3- Agree	3- Agree	3- Agree	2- Disagree	2- Disagree	3- Agree	2- Disagree	2- Disagree	3- Agree	2- Disagree	2- Disagree	3- Agree	3- Agree	2- Disagree	2- Disagree	2- Disagree	3- Agree	2- Disagree	3- Agree	3- Agree	2- Disagree	2- Disagree	2- Disagree	3- Agree	2- Disagree	2- Disagree		3- Agree	2- Disagree
	No					no						yes	2	0	12			3	0		3- Agree	3- Agree	3- Agree	2- Disagree	3- Agree	3- Agree	3- Agree	2- Disagree	3- Agree	3- Agree	3- Agree	3- Agree	3- Agree	2- Disagree	3- Agree	2- Disagree	3- Agree	3- Agree	3- Agree	3- Agree	2- Disagree	3- Agree	3- Agree	3- Agree	2- Disagree	3- Agree	OK	3- Agree	2- Disagree
	No					yes	3	0	45			yes	4	0	15			2	0		3- Agree	4- Strongly agree	4- Strongly agree	2- Disagree	4- Strongly agree	4- Strongly agree	4- Strongly agree	1- Strongly disagree	4- Strongly agree	4- Strongly agree	4- Strongly agree	4- Strongly agree	4- Strongly agree	3- Agree	3- Agree	1- Strongly disagree	3- Agree	3- Agree	3- Agree	3- Agree	3- Agree	3- Agree	3- Agree	3- Agree	2- Disagree	3- Agree	OK	3- Agree	3- Agree
	No					no						yes	2	0	30			2	0		3- Agree	4- Strongly agree	3- Agree	2- Disagree	3- Agree	3- Agree	2- Disagree	2- Disagree	3- Agree	2- Disagree	3- Agree	4- Strongly agree	3- Agree	2- Disagree	3- Agree	2- Disagree	3- Agree	3- Agree	3- Agree	3- Agree	2- Disagree	3- Agree	2- Disagree	3- Agree	3- Agree	3- Agree	OK	3- Agree	2- Disagree
	Yes	1	0	30		no						yes	7	0	45			2	0		3- Agree	3- Agree	3- Agree	2- Disagree	3- Agree	2- Disagree	2- Disagree	2- Disagree	3- Agree	2- Disagree	4- Strongly agree	4- Strongly agree	4- Strongly agree	2- Disagree	4- Strongly agree	3- Agree	2- Disagree	3- Agree	4- Strongly agree	2- Disagree	2- Disagree	2- Disagree	3- Agree	3- Agree	4- Strongly agree	4- Strongly agree	OK	3- Agree	4- Strongly agree
	Yes	2	2	0		no						yes	2	2	0			2	0		4- Strongly agree	4- Strongly agree	3- Agree	2- Disagree	3- Agree	4- Strongly agree	4- Strongly agree	1- Strongly disagree	4- Strongly agree	3- Agree	2- Disagree	3- Agree	1- Strongly disagree	2- Disagree	4- Strongly agree	2- Disagree	3- Agree	3- Agree	3- Agree	3- Agree	2- Disagree	3- Agree	2- Disagree	3- Agree	1- Strongly disagree	3- Agree	OK	4- Strongly agree	3- Agree
	Yes	1	1	0		no						yes	4	0	30			3	0		3- Agree	3- Agree	3- Agree	2- Disagree	2- Disagree	3- Agree	4- Strongly agree	4- Strongly agree	3- Agree	2- Disagree	2- Disagree	3- Agree	4- Strongly agree	2- Disagree	4- Strongly agree	2- Disagree	3- Agree	3- Agree	3- Agree	3- Agree	1- Strongly disagree	4- Strongly agree	2- Disagree	3- Agree	3- Agree	4- Strongly agree	OK	4- Strongly agree	2- Disagree
	No					yes	1	0	45			yes	5	0	15			1	30		3- Agree	4- Strongly agree	4- Strongly agree	1- Strongly disagree	4- Strongly agree	4- Strongly agree	4- Strongly agree	3- Agree	4- Strongly agree	2- Disagree	4- Strongly agree	3- Agree	3- Agree	2- Disagree	4- Strongly agree	1- Strongly disagree	3- Agree	3- Agree	4- Strongly agree	2- Disagree	2- Disagree	3- Agree	3- Agree	3- Agree	2- Disagree	3- Agree		4- Strongly agree	2- Disagree
	No					yes	1	0	15			yes	2	1	0			4	0		3- Agree	3- Agree	3- Agree	2- Disagree	3- Agree	3- Agree	2- Disagree	2- Disagree	3- Agree	2- Disagree	3- Agree	3- Agree	4- Strongly agree	1- Strongly disagree	3- Agree	1- Strongly disagree	3- Agree	3- Agree	3- Agree	3- Agree	1- Strongly disagree	4- Strongly agree	3- Agree	4- Strongly agree	3- Agree	4- Strongly agree	OK	2- Disagree	2- Disagree
	Yes	4	0	25		yes	2	0	5			yes	7	0	30			5	0		4- Strongly agree	3- Agree	4- Strongly agree	1- Strongly disagree	3- Agree	4- Strongly agree	4- Strongly agree	2- Disagree	4- Strongly agree	4- Strongly agree	4- Strongly agree	4- Strongly agree	4- Strongly agree	4- Strongly agree	4- Strongly agree	4- Strongly agree	4- Strongly agree	2- Disagree	4- Strongly agree	4- Strongly agree	4- Strongly agree	4- Strongly agree	4- Strongly agree	4- Strongly agree	4- Strongly agree	4- Strongly agree	OK	4- Strongly agree	4- Strongly agree
	No					no						yes	3	1	0			2	0		4- Strongly agree	4- Strongly agree	3- Agree	2- Disagree	4- Strongly agree	3- Agree	3- Agree	2- Disagree	3- Agree	2- Disagree	4- Strongly agree	3- Agree	4- Strongly agree	2- Disagree	3- Agree	2- Disagree	4- Strongly agree	3- Agree	3- Agree	3- Agree	2- Disagree	4- Strongly agree	3- Agree	3- Agree	2- Disagree	3- Agree	OK	3- Agree	2- Disagree
	Yes	7	1	0		yes	5	0	30			yes	7	0	25			5	0		4- Strongly agree	4- Strongly agree	4- Strongly agree	2- Disagree	4- Strongly agree	4- Strongly agree	2- Disagree	2- Disagree	4- Strongly agree	2- Disagree	4- Strongly agree	3- Agree	4- Strongly agree	1- Strongly disagree	4- Strongly agree	2- Disagree	3- Agree	3- Agree	4- Strongly agree	4- Strongly agree	1- Strongly disagree	3- Agree	2- Disagree	4- Strongly agree	2- Disagree	4- Strongly agree	OK	4- Strongly agree	1- Strongly disagree
	No					yes	2	0	10		OK	yes	7	1	20		OK	8	20		2- Disagree	4- Strongly agree	2- Disagree	2- Disagree	3- Agree	3- Agree	3- Agree	1- Strongly disagree	3- Agree	1- Strongly disagree	4- Strongly agree	4- Strongly agree	4- Strongly agree	4- Strongly agree	4- Strongly agree	4- Strongly agree	4- Strongly agree	2- Disagree	3- Agree	3- Agree	4- Strongly agree	3- Agree	2- Disagree	4- Strongly agree	4- Strongly agree	4- Strongly agree		4- Strongly agree	1- Strongly disagree
	No					no					OK	yes	7	1	45		OK	7	45		3- Agree	4- Strongly agree	4- Strongly agree	3- Agree	4- Strongly agree	3- Agree	2- Disagree	3- Agree	4- Strongly agree	2- Disagree	4- Strongly agree	4- Strongly agree	4- Strongly agree	2- Disagree	4- Strongly agree	2- Disagree	4- Strongly agree	3- Agree	4- Strongly agree	3- Agree	2- Disagree	2- Disagree	3- Agree	4- Strongly agree	2- Disagree	4- Strongly agree		4- Strongly agree	3- Agree
	Yes	3	1	0		yes	30	0	30		OK	yes	7	1	10		OK	5	360		4- Strongly agree	4- Strongly agree	4- Strongly agree	4- Strongly agree	4- Strongly agree	4- Strongly agree	4- Strongly agree	2- Disagree	4- Strongly agree	4- Strongly agree	4- Strongly agree	4- Strongly agree	4- Strongly agree	4- Strongly agree	4- Strongly agree	3- Agree	4- Strongly agree	4- Strongly agree	4- Strongly agree	4- Strongly agree	2- Disagree	4- Strongly agree	4- Strongly agree	4- Strongly agree	2- Disagree	4- Strongly agree		4- Strongly agree	2- Disagree
	No					no					OK	yes	3	25	25		OK	5	59		2- Disagree	3- Agree	3- Agree	3- Agree	1- Strongly disagree	1- Strongly disagree	2- Disagree	2- Disagree	3- Agree	3- Agree	1- Strongly disagree	3- Agree	2- Disagree	2- Disagree	2- Disagree	1- Strongly disagree	1- Strongly disagree	2- Disagree	2- Disagree	1- Strongly disagree	2- Disagree	1- Strongly disagree	3- Agree	2- Disagree	2- Disagree	4- Strongly agree		4- Strongly agree	4- Strongly agree
	No					yes	1	2	0		OK	yes	7	0	30		OK	3	59		2- Disagree	3- Agree	3- Agree	2- Disagree	3- Agree	3- Agree	3- Agree	2- Disagree	3- Agree	3- Agree	3- Agree	3- Agree	3- Agree	2- Disagree	2- Disagree	2- Disagree	2- Disagree	3- Agree	3- Agree	3- Agree	2- Disagree	3- Agree	2- Disagree	3- Agree	3- Agree	3- Agree		3- Agree	3- Agree
	Yes	5	3	45		yes	6	6	59			yes	7	10	60		OK	5	60		3- Agree	4- Strongly agree	4- Strongly agree	2- Disagree	4- Strongly agree	4- Strongly agree	3- Agree	1- Strongly disagree	4- Strongly agree	1- Strongly disagree	4- Strongly agree	4- Strongly agree	4- Strongly agree	1- Strongly disagree	4- Strongly agree	2- Disagree	3- Agree	3- Agree	3- Agree	4- Strongly agree	2- Disagree	3- Agree	3- Agree	4- Strongly agree	1- Strongly disagree	3- Agree		4- Strongly agree	3- Agree
	No					no					OK	yes	5	1	10		OK	5			2- Disagree	2- Disagree	2- Disagree	3- Agree	3- Agree	2- Disagree	2- Disagree	3- Agree	3- Agree	3- Agree	3- Agree	3- Agree	3- Agree	3- Agree	2- Disagree	2- Disagree	3- Agree	2- Disagree	2- Disagree	3- Agree	3- Agree	2- Disagree	2- Disagree	3- Agree	3- Agree	3- Agree		3- Agree	4- Strongly agree
	Yes	7	0	45		no					OK	yes	7	1	30		OK	8	0		3- Agree	3- Agree	3- Agree	2- Disagree	4- Strongly agree	3- Agree	2- Disagree	2- Disagree	4- Strongly agree	4- Strongly agree	3- Agree	4- Strongly agree	4- Strongly agree	2- Disagree	3- Agree	2- Disagree	3- Agree	2- Disagree	3- Agree	3- Agree	2- Disagree	2- Disagree	3- Agree	3- Agree	3- Agree	3- Agree		4- Strongly agree	2- Disagree
	Yes	5	2	0		no					OK	yes	2	0	5		OK	5	0		4- Strongly agree	4- Strongly agree	4- Strongly agree	4- Strongly agree	4- Strongly agree	4- Strongly agree	4- Strongly agree	1- Strongly disagree	4- Strongly agree	4- Strongly agree	4- Strongly agree	4- Strongly agree	4- Strongly agree	1- Strongly disagree	4- Strongly agree	1- Strongly disagree	1- Strongly disagree	1- Strongly disagree	4- Strongly agree	4- Strongly agree	2- Disagree	4- Strongly agree	2- Disagree	4- Strongly agree	4- Strongly agree	4- Strongly agree		4- Strongly agree	2- Disagree
	No					no					OK	no					OK		20		1- Strongly disagree	1- Strongly disagree	2- Disagree	2- Disagree	3- Agree	2- Disagree	1- Strongly disagree	1- Strongly disagree	4- Strongly agree	2- Disagree	4- Strongly agree	4- Strongly agree	4- Strongly agree	1- Strongly disagree	2- Disagree	1- Strongly disagree	2- Disagree	3- Agree	2- Disagree	2- Disagree	1- Strongly disagree	1- Strongly disagree	2- Disagree	3- Agree	2- Disagree	3- Agree	OK	4- Strongly agree	4- Strongly agree
	Yes	2	1	0		yes	5	2	0		OK	yes	7	0	30		OK	5	0		4- Strongly agree	3- Agree	3- Agree	2- Disagree	2- Disagree	4- Strongly agree	2- Disagree	1- Strongly disagree	3- Agree	1- Strongly disagree	3- Agree	3- Agree	3- Agree	1- Strongly disagree	4- Strongly agree	1- Strongly disagree	3- Agree	3- Agree	4- Strongly agree	4- Strongly agree	1- Strongly disagree	4- Strongly agree	1- Strongly disagree	4- Strongly agree	2- Disagree	3- Agree	OK	4- Strongly agree	2- Disagree
	No					no					OK	yes	5	2	0		OK	3	0		2- Disagree	3- Agree	3- Agree	2- Disagree	3- Agree	3- Agree	3- Agree	2- Disagree	3- Agree	2- Disagree	3- Agree	3- Agree	3- Agree	2- Disagree	2- Disagree	2- Disagree	2- Disagree	3- Agree	3- Agree	3- Agree	2- Disagree	3- Agree	2- Disagree	3- Agree	3- Agree	3- Agree	OK	3- Agree	3- Agree
	Yes	1	1	30		no					OK	yes	5	1	0		OK	10	0		3- Agree	3- Agree	4- Strongly agree	2- Disagree	3- Agree	3- Agree	3- Agree	2- Disagree	3- Agree	2- Disagree	2- Disagree	3- Agree	3- Agree	2- Disagree	2- Disagree	3- Agree	3- Agree	3- Agree	3- Agree	3- Agree	3- Agree	3- Agree	4- Strongly agree	4- Strongly agree	2- Disagree	4- Strongly agree	OK	4- Strongly agree	1- Strongly disagree
	Yes	7	3	0		yes	3	3	0		OK	yes	7	8	0		OK	3			4- Strongly agree	4- Strongly agree	4- Strongly agree	2- Disagree	4- Strongly agree	4- Strongly agree	4- Strongly agree	1- Strongly disagree	4- Strongly agree	4- Strongly agree	4- Strongly agree	4- Strongly agree	4- Strongly agree	2- Disagree	4- Strongly agree	1- Strongly disagree	2- Disagree	3- Agree	4- Strongly agree	4- Strongly agree	2- Disagree	4- Strongly agree	4- Strongly agree	4- Strongly agree	4- Strongly agree	4- Strongly agree		4- Strongly agree	2- Disagree
	Yes	6	2	0		yes	6	2	0		OK	yes	5	0	20		OK	4	0		4- Strongly agree	4- Strongly agree	4- Strongly agree	2- Disagree	4- Strongly agree	3- Agree	2- Disagree	1- Strongly disagree	4- Strongly agree	2- Disagree	3- Agree	4- Strongly agree	4- Strongly agree	1- Strongly disagree	3- Agree	1- Strongly disagree	3- Agree	2- Disagree	4- Strongly agree	3- Agree	1- Strongly disagree	3- Agree	2- Disagree	4- Strongly agree	2- Disagree	4- Strongly agree	OK	4- Strongly agree	2- Disagree
	No					yes	7	0	30		OK	yes	7	1	0		OK	6	0		3- Agree	3- Agree	3- Agree	3- Agree	4- Strongly agree	3- Agree	3- Agree	2- Disagree	4- Strongly agree	3- Agree	3- Agree	4- Strongly agree	4- Strongly agree	2- Disagree	3- Agree	4- Strongly agree	2- Disagree	2- Disagree	3- Agree	3- Agree	2- Disagree	2- Disagree	2- Disagree	3- Agree	3- Agree	3- Agree	OK	4- Strongly agree	2- Disagree
	No					yes	5	1	0		OK	yes	7	1	0		OK	4	0		3- Agree	4- Strongly agree	4- Strongly agree	2- Disagree	3- Agree	3- Agree	4- Strongly agree	2- Disagree	3- Agree	3- Agree	3- Agree	3- Agree	3- Agree	2- Disagree	4- Strongly agree	2- Disagree	3- Agree	4- Strongly agree	4- Strongly agree	4- Strongly agree	2- Disagree	2- Disagree	2- Disagree	4- Strongly agree	4- Strongly agree	4- Strongly agree	OK	4- Strongly agree	1- Strongly disagree
	No					no					OK	yes	5	2	0		OK	5	0		2- Disagree	2- Disagree	2- Disagree	3- Agree	2- Disagree	2- Disagree	1- Strongly disagree	3- Agree	3- Agree	2- Disagree	3- Agree	4- Strongly agree	3- Agree	1- Strongly disagree	2- Disagree	1- Strongly disagree	3- Agree	2- Disagree	2- Disagree	3- Agree	2- Disagree	2- Disagree	1- Strongly disagree	3- Agree	4- Strongly agree	3- Agree	OK	4- Strongly agree	3- Agree
	No					no					OK	yes	7	0	45		OK	8	0		2- Disagree	3- Agree	4- Strongly agree	3- Agree	4- Strongly agree	2- Disagree	2- Disagree	2- Disagree	4- Strongly agree	4- Strongly agree	4- Strongly agree	3- Agree	3- Agree	2- Disagree	3- Agree	1- Strongly disagree	4- Strongly agree	4- Strongly agree	3- Agree	4- Strongly agree	2- Disagree	2- Disagree	4- Strongly agree	3- Agree	3- Agree	4- Strongly agree	OK	4- Strongly agree	2- Disagree
	No					no					OK	yes	7	0	20		OK	2	30		2- Disagree	2- Disagree	2- Disagree	3- Agree	3- Agree	3- Agree	2- Disagree	3- Agree	3- Agree	3- Agree	3- Agree	3- Agree	3- Agree	2- Disagree	2- Disagree	1- Strongly disagree	3- Agree	2- Disagree	2- Disagree	3- Agree	2- Disagree	2- Disagree	1- Strongly disagree	3- Agree	3- Agree	3- Agree	OK	3- Agree	3- Agree
	No					yes	3	0	30		OK	yes	3	0	30		OK	6	0		3- Agree	4- Strongly agree	4- Strongly agree	2- Disagree	4- Strongly agree	4- Strongly agree	2- Disagree	1- Strongly disagree	4- Strongly agree	1- Strongly disagree	4- Strongly agree	4- Strongly agree	4- Strongly agree	1- Strongly disagree	4- Strongly agree	1- Strongly disagree	4- Strongly agree	2- Disagree	4- Strongly agree	4- Strongly agree	1- Strongly disagree	3- Agree	2- Disagree	4- Strongly agree	1- Strongly disagree	4- Strongly agree	OK	4- Strongly agree	3- Agree
	No					yes	3	0	20		OK	yes	5	0	35		OK	6	0		3- Agree	3- Agree	3- Agree	2- Disagree	3- Agree	3- Agree	3- Agree	2- Disagree	3- Agree	3- Agree	3- Agree	3- Agree	3- Agree	4- Strongly agree	3- Agree	3- Agree	3- Agree	3- Agree	3- Agree	4- Strongly agree	1- Strongly disagree	3- Agree	3- Agree	3- Agree	3- Agree	3- Agree	OK	4- Strongly agree	2- Disagree
	No					yes	3	0	15		OK	yes	3	0	15		OK	6	0		3- Agree	3- Agree	3- Agree	2- Disagree	4- Strongly agree	3- Agree	3- Agree	2- Disagree	4- Strongly agree	2- Disagree	3- Agree	3- Agree	3- Agree	2- Disagree	4- Strongly agree	2- Disagree	3- Agree	3- Agree	3- Agree	4- Strongly agree	2- Disagree	3- Agree	2- Disagree	3- Agree	4- Strongly agree	4- Strongly agree	OK	4- Strongly agree	2- Disagree
	Yes	5	0	45		yes	5	1	0		OK	no					OK		7		4- Strongly agree	4- Strongly agree	4- Strongly agree	3- Agree	4- Strongly agree	4- Strongly agree	4- Strongly agree	2- Disagree	4- Strongly agree	3- Agree	4- Strongly agree	4- Strongly agree	4- Strongly agree	2- Disagree	4- Strongly agree	2- Disagree	4- Strongly agree	4- Strongly agree	4- Strongly agree	4- Strongly agree	2- Disagree	3- Agree	4- Strongly agree	3- Agree	3- Agree	3- Agree	OK	4- Strongly agree	2- Disagree
	Yes	3	1	30		yes	7	6	0		OK	yes	7	0	30		OK	5	0		4- Strongly agree	4- Strongly agree	4- Strongly agree	4- Strongly agree	4- Strongly agree	4- Strongly agree	4- Strongly agree	1- Strongly disagree	4- Strongly agree	1- Strongly disagree	4- Strongly agree	4- Strongly agree	4- Strongly agree	1- Strongly disagree	4- Strongly agree	1- Strongly disagree	4- Strongly agree	4- Strongly agree	4- Strongly agree	4- Strongly agree	1- Strongly disagree	4- Strongly agree	3- Agree	4- Strongly agree	1- Strongly disagree	4- Strongly agree	OK	4- Strongly agree	1- Strongly disagree
	Yes	2	0	45		no						yes	4	2				0	45		3- Agree	3- Agree	2- Disagree	2- Disagree	3- Agree	3- Agree	3- Agree	2- Disagree	4- Strongly agree	4- Strongly agree	4- Strongly agree	4- Strongly agree	3- Agree	2- Disagree	3- Agree	2- Disagree	3- Agree	3- Agree	3- Agree	2- Disagree	2- Disagree	3- Agree	3- Agree	3- Agree	4- Strongly agree	3- Agree	OK	4- Strongly agree	2- Disagree
	Yes	1	2	0		yes	3	1	0		OK	yes	5	1	0		OK	3	0		3- Agree	3- Agree	3- Agree	2- Disagree	4- Strongly agree	3- Agree	3- Agree	2- Disagree	3- Agree	2- Disagree	3- Agree	4- Strongly agree	3- Agree	2- Disagree	2- Disagree	3- Agree	3- Agree	3- Agree	3- Agree	3- Agree	2- Disagree	3- Agree	2- Disagree	3- Agree	3- Agree	3- Agree	OK	3- Agree	2- Disagree
	Yes	2	4	30		no					OK	yes	7	2	30		OK	7	0		3- Agree	4- Strongly agree	4- Strongly agree	2- Disagree	4- Strongly agree	3- Agree	3- Agree	2- Disagree	4- Strongly agree	2- Disagree	4- Strongly agree	4- Strongly agree	4- Strongly agree	2- Disagree	3- Agree	2- Disagree	4- Strongly agree	4- Strongly agree	4- Strongly agree	4- Strongly agree	2- Disagree	3- Agree	3- Agree	4- Strongly agree	2- Disagree	4- Strongly agree	OK	4- Strongly agree	2- Disagree
	Yes	3	2	0		no					OK	yes	5	0	15		OK	4	0		3- Agree	4- Strongly agree	4- Strongly agree	3- Agree	3- Agree	3- Agree	3- Agree	2- Disagree	3- Agree	4- Strongly agree	4- Strongly agree	4- Strongly agree	4- Strongly agree	2- Disagree	4- Strongly agree	2- Disagree	4- Strongly agree	4- Strongly agree	4- Strongly agree	4- Strongly agree	4- Strongly agree	4- Strongly agree	4- Strongly agree	4- Strongly agree	2- Disagree	4- Strongly agree	OK	4- Strongly agree	2- Disagree
	No					no					OK	yes	2	0	20		OK	4	0		3- Agree	3- Agree	3- Agree	2- Disagree	3- Agree	3- Agree	2- Disagree	2- Disagree	3- Agree	3- Agree	3- Agree	3- Agree	3- Agree	2- Disagree	4- Strongly agree	2- Disagree	3- Agree	3- Agree	3- Agree	3- Agree	3- Agree	3- Agree	2- Disagree	3- Agree	3- Agree	3- Agree	OK	3- Agree	3- Agree
	No					yes	5	3	0		OK	yes	7	2	0		OK	5	0		3- Agree	4- Strongly agree	3- Agree	3- Agree	4- Strongly agree	3- Agree	2- Disagree	2- Disagree	3- Agree	3- Agree	3- Agree	3- Agree	3- Agree	3- Agree	4- Strongly agree	2- Disagree	3- Agree	3- Agree	3- Agree	2- Disagree	3- Agree	2- Disagree	3- Agree	3- Agree	2- Disagree	3- Agree	OK	2- Disagree	2- Disagree
	No					no					OK	yes	1	0	30		OK	8	0		3- Agree	3- Agree	3- Agree	2- Disagree	3- Agree	2- Disagree	3- Agree	2- Disagree	3- Agree	2- Disagree	3- Agree	3- Agree	3- Agree	2- Disagree	3- Agree	2- Disagree	2- Disagree	3- Agree	3- Agree	3- Agree	2- Disagree	2- Disagree	2- Disagree	3- Agree	2- Disagree	3- Agree	OK	3- Agree	2- Disagree
	No					yes	7	6	0		OK	yes	7	3			OK	3	0		3- Agree	3- Agree	4- Strongly agree	3- Agree	3- Agree	2- Disagree	2- Disagree	2- Disagree	3- Agree	2- Disagree	3- Agree	4- Strongly agree	4- Strongly agree	2- Disagree	2- Disagree	2- Disagree	3- Agree	2- Disagree	3- Agree	3- Agree	2- Disagree	1- Strongly disagree	1- Strongly disagree	3- Agree	1- Strongly disagree	4- Strongly agree	OK	4- Strongly agree	1- Strongly disagree
	Yes	7	3	0		yes	5	3	30		OK	yes	5	2	30		OK	4	40		4- Strongly agree	4- Strongly agree	4- Strongly agree	1- Strongly disagree	4- Strongly agree	4- Strongly agree	4- Strongly agree	2- Disagree	4- Strongly agree	2- Disagree	4- Strongly agree	4- Strongly agree	4- Strongly agree	3- Agree	4- Strongly agree	2- Disagree	3- Agree	4- Strongly agree	4- Strongly agree	4- Strongly agree	2- Disagree	4- Strongly agree	2- Disagree	4- Strongly agree	3- Agree	4- Strongly agree	OK	4- Strongly agree	1- Strongly disagree
	No					yes	5	2	0		OK	yes	5	0	45		OK	9	0		4- Strongly agree	4- Strongly agree	4- Strongly agree	2- Disagree	4- Strongly agree	3- Agree	2- Disagree	2- Disagree	4- Strongly agree	3- Agree	4- Strongly agree	4- Strongly agree	4- Strongly agree	2- Disagree	3- Agree	2- Disagree	3- Agree	3- Agree	3- Agree	3- Agree	2- Disagree	3- Agree	3- Agree	3- Agree	2- Disagree	3- Agree		4- Strongly agree	1- Strongly disagree
	No					no						yes	3	0	15			5	0		3- Agree	3- Agree	3- Agree	3- Agree	3- Agree	2- Disagree	2- Disagree	2- Disagree	3- Agree	3- Agree	3- Agree	3- Agree	3- Agree	2- Disagree	2- Disagree	2- Disagree	3- Agree	3- Agree	3- Agree	2- Disagree	2- Disagree	2- Disagree	3- Agree	3- Agree	3- Agree	2- Disagree	OK	3- Agree	3- Agree
	No					no						yes	7	0	15			2	30		4- Strongly agree	4- Strongly agree	4- Strongly agree	3- Agree	4- Strongly agree	4- Strongly agree	4- Strongly agree	2- Disagree	4- Strongly agree	2- Disagree	2- Disagree	4- Strongly agree	4- Strongly agree	2- Disagree	4- Strongly agree	2- Disagree	2- Disagree	4- Strongly agree	4- Strongly agree	4- Strongly agree	2- Disagree	4- Strongly agree	4- Strongly agree	4- Strongly agree	2- Disagree	4- Strongly agree		4- Strongly agree	4- Strongly agree
	No					no					OK	yes	5	2	0		OK	4	0		3- Agree	3- Agree	3- Agree	2- Disagree	3- Agree	2- Disagree	3- Agree	2- Disagree	3- Agree	2- Disagree	3- Agree	3- Agree	3- Agree	2- Disagree	3- Agree	2- Disagree	3- Agree	3- Agree	3- Agree	2- Disagree	2- Disagree	3- Agree	3- Agree	3- Agree	2- Disagree	3- Agree	OK	3- Agree	2- Disagree
	No					no					OK	yes	5	0	30		OK	3	0		2- Disagree	2- Disagree	2- Disagree	3- Agree	3- Agree	2- Disagree	2- Disagree	2- Disagree	3- Agree	3- Agree	3- Agree	2- Disagree	2- Disagree	2- Disagree	2- Disagree	2- Disagree	3- Agree	2- Disagree	2- Disagree	3- Agree	2- Disagree	2- Disagree	2- Disagree	2- Disagree	2- Disagree	2- Disagree	OK	3- Agree	3- Agree
	No					yes	5	0	30		OK	no					OK	5	0		3- Agree	3- Agree	3- Agree	2- Disagree	4- Strongly agree	4- Strongly agree	2- Disagree	3- Agree	3- Agree	2- Disagree	3- Agree	3- Agree	3- Agree	2- Disagree	3- Agree	2- Disagree	3- Agree	3- Agree	3- Agree	3- Agree	2- Disagree	3- Agree	2- Disagree	3- Agree	2- Disagree	3- Agree	OK	4- Strongly agree	4- Strongly agree
	No					no					OK	yes	5	1	45		OK	8	0		3- Agree	3- Agree	3- Agree	2- Disagree	2- Disagree	3- Agree	2- Disagree	2- Disagree	3- Agree	2- Disagree	3- Agree	3- Agree	3- Agree	2- Disagree	3- Agree	2- Disagree	2- Disagree	2- Disagree	3- Agree	2- Disagree	2- Disagree	2- Disagree	2- Disagree	3- Agree	3- Agree	3- Agree	OK	3- Agree	2- Disagree
	Yes	3	1	0		yes	4	1	0		OK	yes	5	0	45		OK	7	0		3- Agree	4- Strongly agree	4- Strongly agree	3- Agree	4- Strongly agree	3- Agree	2- Disagree	3- Agree	4- Strongly agree	4- Strongly agree	4- Strongly agree	4- Strongly agree	4- Strongly agree	2- Disagree	4- Strongly agree	3- Agree	4- Strongly agree	3- Agree	3- Agree	2- Disagree	2- Disagree	3- Agree	2- Disagree	3- Agree	2- Disagree	3- Agree	OK	4- Strongly agree	2- Disagree
	No					no					OK	yes	7	0	30		OK	3	0		3- Agree	4- Strongly agree	4- Strongly agree	2- Disagree	4- Strongly agree	4- Strongly agree	3- Agree	3- Agree	4- Strongly agree	2- Disagree	4- Strongly agree	3- Agree	3- Agree	3- Agree	4- Strongly agree	1- Strongly disagree	3- Agree	3- Agree	3- Agree	4- Strongly agree	2- Disagree	4- Strongly agree	4- Strongly agree	4- Strongly agree	2- Disagree	4- Strongly agree	OK	4- Strongly agree	2- Disagree
	No					no					OK	yes	7	5	0		OK	6	0		3- Agree	3- Agree	3- Agree	2- Disagree	3- Agree	3- Agree	3- Agree	3- Agree	3- Agree	3- Agree	3- Agree	3- Agree	3- Agree	2- Disagree	3- Agree	2- Disagree	3- Agree	3- Agree	3- Agree	3- Agree	3- Agree	3- Agree	3- Agree	3- Agree	3- Agree	3- Agree	OK	3- Agree	2- Disagree
	No					no						yes	5		20			6			3- Agree	3- Agree	3- Agree	2- Disagree	3- Agree	3- Agree	2- Disagree	2- Disagree	3- Agree	3- Agree	3- Agree	3- Agree	2- Disagree	2- Disagree	2- Disagree	3- Agree	2- Disagree	2- Disagree	2- Disagree	2- Disagree	2- Disagree	2- Disagree	2- Disagree	2- Disagree	2- Disagree	2- Disagree	OK	4- Strongly agree	2- Disagree
	No					no						no						8	45		3- Agree	2- Disagree	2- Disagree	4- Strongly agree	2- Disagree	2- Disagree	2- Disagree	1- Strongly disagree	2- Disagree	1- Strongly disagree	3- Agree	3- Agree	3- Agree	1- Strongly disagree	2- Disagree	1- Strongly disagree	2- Disagree	2- Disagree	3- Agree	2- Disagree	2- Disagree	2- Disagree	1- Strongly disagree	2- Disagree	1- Strongly disagree	3- Agree	OK	4- Strongly agree	2- Disagree
	Yes	2	3			yes	7		20			yes	7		15			6			4- Strongly agree	4- Strongly agree	4- Strongly agree	2- Disagree	4- Strongly agree	2- Disagree	3- Agree	2- Disagree	4- Strongly agree	2- Disagree	4- Strongly agree	4- Strongly agree	4- Strongly agree	2- Disagree	4- Strongly agree	3- Agree	4- Strongly agree	4- Strongly agree	4- Strongly agree	4- Strongly agree	2- Disagree	4- Strongly agree	4- Strongly agree	4- Strongly agree	4- Strongly agree	4- Strongly agree		4- Strongly agree	4- Strongly agree
	No					yes	3	1				yes	7	2				2			4- Strongly agree	4- Strongly agree	4- Strongly agree	4- Strongly agree	4- Strongly agree	4- Strongly agree	2- Disagree	2- Disagree	4- Strongly agree	2- Disagree	3- Agree	3- Agree	3- Agree	2- Disagree	3- Agree	2- Disagree	3- Agree	3- Agree	4- Strongly agree	3- Agree	2- Disagree	3- Agree	3- Agree	3- Agree	2- Disagree	3- Agree	OK	4- Strongly agree	2- Disagree
	Yes	2		45		yes	3		30			yes	7		30			6			4- Strongly agree	3- Agree	4- Strongly agree	2- Disagree	4- Strongly agree	3- Agree	3- Agree	2- Disagree	4- Strongly agree	2- Disagree	3- Agree	3- Agree	3- Agree	2- Disagree	3- Agree	2- Disagree	3- Agree	4- Strongly agree	3- Agree	3- Agree	4- Strongly agree	3- Agree	3- Agree	4- Strongly agree	3- Agree	3- Agree		3- Agree	2- Disagree
	No					yes	5	2	0		OK	yes	5	0	45		OK	5	0		3- Agree	4- Strongly agree	4- Strongly agree	2- Disagree	3- Agree	4- Strongly agree	4- Strongly agree	2- Disagree	4- Strongly agree	1- Strongly disagree	4- Strongly agree	4- Strongly agree	4- Strongly agree	2- Disagree	3- Agree	2- Disagree	3- Agree	3- Agree	3- Agree	4- Strongly agree	2- Disagree	3- Agree	4- Strongly agree	4- Strongly agree	3- Agree	4- Strongly agree	OK	4- Strongly agree	2- Disagree
	No					no					OK	yes	5	0	20		OK	8	0		3- Agree	3- Agree	3- Agree	2- Disagree	3- Agree	3- Agree	2- Disagree	2- Disagree	3- Agree	3- Agree	3- Agree	3- Agree	3- Agree	2- Disagree	3- Agree	3- Agree	3- Agree	3- Agree	3- Agree	2- Disagree	3- Agree	2- Disagree	2- Disagree	3- Agree	3- Agree	3- Agree	OK	3- Agree	3- Agree
	No					yes	6	2	30		OK	yes	7	2	0		OK	5	0		3- Agree	3- Agree	3- Agree	3- Agree	3- Agree	3- Agree	3- Agree	2- Disagree	3- Agree	3- Agree	3- Agree	3- Agree	3- Agree	3- Agree	3- Agree	3- Agree	3- Agree	3- Agree	3- Agree	3- Agree	3- Agree	2- Disagree	2- Disagree	3- Agree	3- Agree	3- Agree	OK	3- Agree	2- Disagree
	No					no					OK	yes	5	1	30		OK	4	0		4- Strongly agree	4- Strongly agree	4- Strongly agree	2- Disagree	3- Agree	4- Strongly agree	3- Agree	3- Agree	3- Agree	3- Agree	3- Agree	4- Strongly agree	3- Agree	1- Strongly disagree	4- Strongly agree	2- Disagree	3- Agree	3- Agree	4- Strongly agree	2- Disagree	2- Disagree	3- Agree	1- Strongly disagree	3- Agree	3- Agree	3- Agree	OK	4- Strongly agree	4- Strongly agree
	Yes	3	1	45		yes	5	2	15		OK	yes	7	4	20		OK	3	30		3- Agree	3- Agree	4- Strongly agree	2- Disagree	4- Strongly agree	3- Agree	3- Agree	2- Disagree	4- Strongly agree	3- Agree	4- Strongly agree	4- Strongly agree	3- Agree	2- Disagree	3- Agree	2- Disagree	3- Agree	4- Strongly agree	4- Strongly agree	3- Agree	2- Disagree	3- Agree	3- Agree	4- Strongly agree	3- Agree	3- Agree	OK	3- Agree	2- Disagree
	No					no					OK	yes	5		1		OK	5	0		3- Agree	4- Strongly agree	4- Strongly agree	2- Disagree	4- Strongly agree	3- Agree	3- Agree	2- Disagree	4- Strongly agree	2- Disagree	4- Strongly agree	4- Strongly agree	3- Agree	2- Disagree	3- Agree	1- Strongly disagree	3- Agree	2- Disagree	4- Strongly agree	4- Strongly agree	2- Disagree	3- Agree	2- Disagree	4- Strongly agree	2- Disagree	3- Agree	OK	4- Strongly agree	2- Disagree
	No					no						yes	5	2				1			1- Strongly disagree	2- Disagree	2- Disagree	4- Strongly agree	3- Agree	2- Disagree	2- Disagree	2- Disagree	3- Agree	3- Agree	3- Agree	3- Agree	3- Agree	2- Disagree	3- Agree	3- Agree	1- Strongly disagree	2- Disagree	2- Disagree	1- Strongly disagree	2- Disagree	2- Disagree	2- Disagree	3- Agree	4- Strongly agree	3- Agree		3- Agree	2- Disagree
	Yes	5	2	0		yes	5	1	0		OK	yes	7	5	0		OK	6	0		3- Agree	3- Agree	3- Agree	3- Agree	3- Agree	3- Agree	3- Agree	2- Disagree	3- Agree	2- Disagree	3- Agree	3- Agree	3- Agree	2- Disagree	3- Agree	2- Disagree	3- Agree	3- Agree	3- Agree	3- Agree	2- Disagree	3- Agree	2- Disagree	3- Agree	2- Disagree	3- Agree	OK	3- Agree	3- Agree
	No					no					OK	yes	1	1	0		OK	9	0		2- Disagree	2- Disagree	3- Agree	3- Agree	3- Agree	2- Disagree	2- Disagree	3- Agree	3- Agree	3- Agree	2- Disagree	3- Agree	3- Agree	3- Agree	3- Agree	3- Agree	2- Disagree	2- Disagree	3- Agree	2- Disagree	3- Agree	3- Agree	3- Agree	3- Agree	3- Agree	2- Disagree	OK	3- Agree	3- Agree
	No					yes	2		20			yes	7		41			8			3- Agree	3- Agree	3- Agree	2- Disagree	3- Agree	3- Agree	3- Agree	2- Disagree	3- Agree	3- Agree	3- Agree	3- Agree	3- Agree	2- Disagree	3- Agree	2- Disagree	3- Agree	3- Agree	3- Agree	3- Agree	2- Disagree	3- Agree	2- Disagree	3- Agree	2- Disagree	3- Agree	OK	3- Agree	2- Disagree
	No					yes	2		20			yes	7	2				1			4- Strongly agree	3- Agree	3- Agree	2- Disagree	3- Agree	3- Agree	3- Agree	2- Disagree	3- Agree	2- Disagree	3- Agree	3- Agree	3- Agree	3- Agree	3- Agree	3- Agree	3- Agree	2- Disagree	3- Agree	3- Agree	2- Disagree	2- Disagree	2- Disagree	3- Agree	3- Agree	3- Agree	OK	3- Agree	2- Disagree
	Yes	7	2			yes	7	1			OK	yes	7	1			OK	8	45		4- Strongly agree	4- Strongly agree	4- Strongly agree	2- Disagree	3- Agree	2- Disagree	3- Agree	2- Disagree	3- Agree	4- Strongly agree	2- Disagree	3- Agree	3- Agree	2- Disagree	3- Agree	1- Strongly disagree	2- Disagree	3- Agree	3- Agree	2- Disagree	3- Agree	3- Agree	3- Agree	3- Agree	3- Agree	4- Strongly agree	OK	3- Agree	1- Strongly disagree
	Yes	2		30		no						yes	7		30			5			3- Agree	4- Strongly agree	4- Strongly agree	2- Disagree	4- Strongly agree	4- Strongly agree	3- Agree	3- Agree	4- Strongly agree	3- Agree	4- Strongly agree	4- Strongly agree	4- Strongly agree	2- Disagree	3- Agree	2- Disagree	3- Agree	3- Agree	3- Agree	2- Disagree	2- Disagree	2- Disagree	3- Agree	4- Strongly agree	3- Agree	4- Strongly agree	OK	4- Strongly agree	3- Agree
	No					no						yes	7	6				2			3- Agree	3- Agree	4- Strongly agree	2- Disagree	3- Agree	3- Agree	2- Disagree	2- Disagree	4- Strongly agree	3- Agree	3- Agree	4- Strongly agree	4- Strongly agree	2- Disagree	3- Agree	2- Disagree	4- Strongly agree	4- Strongly agree	4- Strongly agree	4- Strongly agree	2- Disagree	2- Disagree	3- Agree	4- Strongly agree	3- Agree	4- Strongly agree	OK	4- Strongly agree	2- Disagree
	Yes	6	4			yes	7	1				yes	6	1				1			3- Agree	4- Strongly agree	4- Strongly agree	2- Disagree	4- Strongly agree	4- Strongly agree	3- Agree	2- Disagree	4- Strongly agree	2- Disagree	3- Agree	4- Strongly agree	3- Agree	2- Disagree	4- Strongly agree	3- Agree	2- Disagree	3- Agree	3- Agree	3- Agree	2- Disagree	2- Disagree	2- Disagree	4- Strongly agree	2- Disagree	4- Strongly agree	OK	4- Strongly agree	3- Agree
	Yes	5	8	30		no					OK	yes	5	6	0		OK	2	30		4- Strongly agree	4- Strongly agree	3- Agree	2- Disagree	4- Strongly agree	2- Disagree	3- Agree	2- Disagree	4- Strongly agree	3- Agree	4- Strongly agree	3- Agree	4- Strongly agree	2- Disagree	3- Agree	1- Strongly disagree	2- Disagree	3- Agree	3- Agree	3- Agree	2- Disagree	4- Strongly agree	3- Agree	4- Strongly agree	3- Agree	4- Strongly agree	OK	4- Strongly agree	1- Strongly disagree
	No					yes	7	2	12		OK	yes	4	1	20		OK	2	10		3- Agree	3- Agree	3- Agree	3- Agree	3- Agree	3- Agree	3- Agree	2- Disagree	4- Strongly agree	2- Disagree	3- Agree	4- Strongly agree	3- Agree	2- Disagree	3- Agree	2- Disagree	3- Agree	2- Disagree	3- Agree	3- Agree	1- Strongly disagree	2- Disagree	2- Disagree	2- Disagree	2- Disagree	3- Agree	OK	4- Strongly agree	2- Disagree
	Yes	6	1	0		yes	7	5			OK	yes	7	1			OK	7			3- Agree	4- Strongly agree	4- Strongly agree	2- Disagree	4- Strongly agree	3- Agree	3- Agree	2- Disagree	4- Strongly agree	2- Disagree	4- Strongly agree	4- Strongly agree	4- Strongly agree	2- Disagree	3- Agree	2- Disagree	3- Agree	3- Agree	3- Agree	3- Agree	2- Disagree	3- Agree	3- Agree	3- Agree	2- Disagree	4- Strongly agree	OK	4- Strongly agree	2- Disagree
	No					yes	1	1	0		OK	yes	7	3	0		OK	6	0		3- Agree	2- Disagree	2- Disagree	4- Strongly agree	3- Agree	3- Agree	3- Agree	3- Agree	3- Agree	2- Disagree	3- Agree	3- Agree	3- Agree	4- Strongly agree	2- Disagree	4- Strongly agree	1- Strongly disagree	2- Disagree	2- Disagree	2- Disagree	3- Agree	2- Disagree	2- Disagree	3- Agree	4- Strongly agree	2- Disagree	OK	3- Agree	2- Disagree
	No					no					OK	yes		3	3		OK	3	3		1- Strongly disagree	2- Disagree	3- Agree	3- Agree	3- Agree	2- Disagree	2- Disagree	3- Agree	3- Agree	3- Agree	3- Agree	3- Agree	3- Agree	3- Agree	3- Agree	3- Agree	3- Agree	3- Agree	3- Agree	3- Agree	3- Agree	3- Agree	3- Agree	3- Agree	3- Agree	3- Agree	OK	3- Agree	3- Agree
	Yes	7	0	30		yes	7	0	30		OK	yes	6	0	35		OK	2	0		4- Strongly agree	4- Strongly agree	3- Agree	1- Strongly disagree	3- Agree	4- Strongly agree	2- Disagree	1- Strongly disagree	3- Agree	2- Disagree	3- Agree	4- Strongly agree	3- Agree	1- Strongly disagree	4- Strongly agree	1- Strongly disagree	3- Agree	3- Agree	3- Agree	3- Agree	1- Strongly disagree	4- Strongly agree	1- Strongly disagree	4- Strongly agree	1- Strongly disagree	3- Agree	OK	4- Strongly agree	3- Agree
	No					no					OK	yes	6	1	0		OK	5	0		3- Agree	3- Agree	3- Agree	2- Disagree	3- Agree	2- Disagree	2- Disagree	2- Disagree	3- Agree	2- Disagree	3- Agree	3- Agree	3- Agree	1- Strongly disagree	3- Agree	1- Strongly disagree	3- Agree	3- Agree	3- Agree	3- Agree	1- Strongly disagree	3- Agree	1- Strongly disagree	3- Agree	2- Disagree	4- Strongly agree	OK	4- Strongly agree	1- Strongly disagree
	Yes	2	1	15		no					OK	yes	5	1	15		OK	10	20		3- Agree	3- Agree	3- Agree	2- Disagree	3- Agree	3- Agree	2- Disagree	2- Disagree	2- Disagree	3- Agree	4- Strongly agree	4- Strongly agree	3- Agree	1- Strongly disagree	4- Strongly agree	2- Disagree	2- Disagree	3- Agree	3- Agree	4- Strongly agree	1- Strongly disagree	3- Agree	2- Disagree	4- Strongly agree	2- Disagree	3- Agree	OK	4- Strongly agree	3- Agree
	No					no					OK	yes	7	0	45		OK	6	0		3- Agree	3- Agree	3- Agree	3- Agree	3- Agree	3- Agree	3- Agree	2- Disagree	3- Agree	3- Agree	3- Agree	3- Agree	3- Agree	3- Agree	3- Agree	2- Disagree	3- Agree	3- Agree	3- Agree	3- Agree	2- Disagree	4- Strongly agree	4- Strongly agree	3- Agree	2- Disagree	4- Strongly agree	OK	3- Agree	3- Agree
	Yes	5	3	45		no					OK	yes	5	2	20		OK	3	45		3- Agree	3- Agree	3- Agree	2- Disagree	3- Agree	3- Agree	4- Strongly agree	2- Disagree	3- Agree	2- Disagree	3- Agree	3- Agree	3- Agree	2- Disagree	3- Agree	2- Disagree	3- Agree	3- Agree	3- Agree	3- Agree	2- Disagree	3- Agree	3- Agree	3- Agree	2- Disagree	3- Agree	OK	3- Agree	2- Disagree
	No					yes	1	0	30		OK	yes	6	0	20		OK	8	0		3- Agree	4- Strongly agree	4- Strongly agree	2- Disagree	2- Disagree	4- Strongly agree	3- Agree	3- Agree	3- Agree	3- Agree	3- Agree	3- Agree	3- Agree	2- Disagree	3- Agree	2- Disagree	3- Agree	3- Agree	3- Agree	2- Disagree	2- Disagree	3- Agree	2- Disagree	4- Strongly agree	3- Agree	3- Agree	OK	4- Strongly agree	2- Disagree
	No					yes	3	1	30		OK	yes	7	2	40		OK	6	30		3- Agree	4- Strongly agree	3- Agree	2- Disagree	3- Agree	3- Agree	3- Agree	2- Disagree	3- Agree	2- Disagree	3- Agree	4- Strongly agree	4- Strongly agree	2- Disagree	3- Agree	2- Disagree	3- Agree	3- Agree	3- Agree	3- Agree	2- Disagree	3- Agree	2- Disagree	2- Disagree	2- Disagree	3- Agree	OK	4- Strongly agree	2- Disagree
	No					yes	2	2	40		OK	yes	7	1	30		OK	4	40		3- Agree	3- Agree	3- Agree	2- Disagree	3- Agree	3- Agree	2- Disagree	2- Disagree	3- Agree	3- Agree	3- Agree	3- Agree	3- Agree	2- Disagree	2- Disagree	2- Disagree	3- Agree	3- Agree	3- Agree	3- Agree	2- Disagree	3- Agree	2- Disagree	3- Agree	3- Agree	4- Strongly agree	OK	3- Agree	2- Disagree
	No					yes	1	0	5		OK	yes	7	1	0		OK	3	0		2- Disagree	2- Disagree	2- Disagree	3- Agree	3- Agree	3- Agree	3- Agree	1- Strongly disagree	3- Agree	3- Agree	3- Agree	3- Agree	3- Agree	2- Disagree	3- Agree	1- Strongly disagree	3- Agree	3- Agree	3- Agree	2- Disagree	2- Disagree	2- Disagree	2- Disagree	3- Agree	3- Agree	3- Agree	OK	3- Agree	2- Disagree
	No					no						yes	7	3				6			3- Agree	4- Strongly agree	4- Strongly agree	3- Agree	3- Agree	4- Strongly agree	3- Agree	2- Disagree	4- Strongly agree	2- Disagree	4- Strongly agree	4- Strongly agree	4- Strongly agree	2- Disagree	4- Strongly agree	3- Agree	3- Agree	3- Agree	3- Agree	4- Strongly agree	2- Disagree	4- Strongly agree	4- Strongly agree	4- Strongly agree	3- Agree	3- Agree		4- Strongly agree	3- Agree
	No					no					OK	yes	5	0	30		OK	8	0		3- Agree	3- Agree	4- Strongly agree	2- Disagree	3- Agree	2- Disagree	3- Agree	3- Agree	4- Strongly agree	3- Agree	2- Disagree	4- Strongly agree	4- Strongly agree	2- Disagree	3- Agree	2- Disagree	1- Strongly disagree	3- Agree	3- Agree	2- Disagree	2- Disagree	2- Disagree	3- Agree	4- Strongly agree	4- Strongly agree	4- Strongly agree	OK	4- Strongly agree	2- Disagree
	Yes	3	2	0		no					OK	yes	7	3	0		OK	4	0		3- Agree	4- Strongly agree	4- Strongly agree	1- Strongly disagree	4- Strongly agree	4- Strongly agree	3- Agree	2- Disagree	4- Strongly agree	2- Disagree	2- Disagree	4- Strongly agree	4- Strongly agree	1- Strongly disagree	4- Strongly agree	1- Strongly disagree	3- Agree	3- Agree	4- Strongly agree	2- Disagree	2- Disagree	3- Agree	3- Agree	4- Strongly agree	1- Strongly disagree	3- Agree	OK	4- Strongly agree	3- Agree
	No					yes	5	2	0		OK	yes	5	2	30		OK	5	0		4- Strongly agree	4- Strongly agree	4- Strongly agree	2- Disagree	4- Strongly agree	3- Agree	4- Strongly agree	2- Disagree	4- Strongly agree	4- Strongly agree	4- Strongly agree	4- Strongly agree	4- Strongly agree	1- Strongly disagree	4- Strongly agree	3- Agree	4- Strongly agree	4- Strongly agree	4- Strongly agree	4- Strongly agree	1- Strongly disagree	4- Strongly agree	4- Strongly agree	4- Strongly agree	4- Strongly agree	4- Strongly agree	OK	4- Strongly agree	3- Agree
	No					no					OK	yes	5	0	20		OK	8	0		3- Agree	3- Agree	3- Agree	2- Disagree	3- Agree	3- Agree	3- Agree	2- Disagree	3- Agree	3- Agree	3- Agree	3- Agree	3- Agree	2- Disagree	3- Agree	2- Disagree	2- Disagree	3- Agree	3- Agree	2- Disagree	2- Disagree	3- Agree	2- Disagree	4- Strongly agree	2- Disagree	4- Strongly agree	OK	4- Strongly agree	1- Strongly disagree
	No					no					OK	yes	5	0	30		OK	8	30		2- Disagree	3- Agree	3- Agree	3- Agree	3- Agree	3- Agree	2- Disagree	1- Strongly disagree	4- Strongly agree	2- Disagree	3- Agree	4- Strongly agree	4- Strongly agree	4- Strongly agree	4- Strongly agree	4- Strongly agree	4- Strongly agree	4- Strongly agree	4- Strongly agree	4- Strongly agree	3- Agree	4- Strongly agree	3- Agree	4- Strongly agree	3- Agree	4- Strongly agree	OK	4- Strongly agree	2- Disagree
	Yes	2	2			yes	1	1				yes	7	2				5			4- Strongly agree	4- Strongly agree	4- Strongly agree	1- Strongly disagree	3- Agree	3- Agree	3- Agree	2- Disagree	4- Strongly agree	3- Agree	4- Strongly agree	4- Strongly agree	4- Strongly agree	2- Disagree	3- Agree	2- Disagree	3- Agree	3- Agree	3- Agree	3- Agree	1- Strongly disagree	3- Agree	3- Agree	3- Agree	4- Strongly agree	4- Strongly agree	OK	3- Agree	1- Strongly disagree
	No					yes	7	2				yes	3		15			5			3- Agree	3- Agree	2- Disagree	2- Disagree	2- Disagree	3- Agree	2- Disagree	2- Disagree	2- Disagree	2- Disagree	2- Disagree	2- Disagree	2- Disagree	2- Disagree	2- Disagree	2- Disagree	2- Disagree	2- Disagree	2- Disagree	2- Disagree	2- Disagree	3- Agree	2- Disagree	2- Disagree	2- Disagree	2- Disagree	OK	2- Disagree	3- Agree
	Yes	4		45		yes	3	1				yes	7	1	30			2	30		4- Strongly agree	4- Strongly agree	4- Strongly agree	3- Agree	4- Strongly agree	4- Strongly agree	4- Strongly agree	2- Disagree	4- Strongly agree	2- Disagree	3- Agree	4- Strongly agree	4- Strongly agree	3- Agree	4- Strongly agree	2- Disagree	4- Strongly agree	3- Agree	4- Strongly agree	4- Strongly agree	2- Disagree	4- Strongly agree	3- Agree	4- Strongly agree	2- Disagree	4- Strongly agree	OK	4- Strongly agree	4- Strongly agree
	No					no						yes	7	3				2			3- Agree	3- Agree	3- Agree	2- Disagree	3- Agree	3- Agree	2- Disagree	2- Disagree	3- Agree	2- Disagree	3- Agree	3- Agree	3- Agree	2- Disagree	3- Agree	2- Disagree	3- Agree	2- Disagree	3- Agree	3- Agree	2- Disagree	2- Disagree	2- Disagree	3- Agree	2- Disagree	3- Agree	OK	3- Agree	2- Disagree
	No					no						yes	5		15			8			3- Agree	3- Agree	3- Agree	2- Disagree	4- Strongly agree	4- Strongly agree	3- Agree	2- Disagree	4- Strongly agree	2- Disagree	3- Agree	4- Strongly agree	4- Strongly agree	1- Strongly disagree	3- Agree	2- Disagree	2- Disagree	3- Agree	4- Strongly agree	3- Agree	4- Strongly agree	3- Agree	2- Disagree	3- Agree	3- Agree	3- Agree	OK	4- Strongly agree	2- Disagree
	No					yes	2		45			yes	5	2				7			4- Strongly agree	4- Strongly agree	4- Strongly agree	2- Disagree	4- Strongly agree	4- Strongly agree	3- Agree	2- Disagree	4- Strongly agree	2- Disagree	4- Strongly agree	4- Strongly agree	4- Strongly agree	1- Strongly disagree	4- Strongly agree	4- Strongly agree	2- Disagree	3- Agree	4- Strongly agree	4- Strongly agree	2- Disagree	4- Strongly agree	2- Disagree	4- Strongly agree	4- Strongly agree	4- Strongly agree	OK	4- Strongly agree	2- Disagree
	Yes	5	1	40		no					OK	yes	7	1	1		OK	1	4		3- Agree	3- Agree	3- Agree	1- Strongly disagree	3- Agree	1- Strongly disagree	2- Disagree	3- Agree	3- Agree	3- Agree	3- Agree	3- Agree	2- Disagree	3- Agree	3- Agree	3- Agree	3- Agree	3- Agree	3- Agree	3- Agree	3- Agree	3- Agree	3- Agree	3- Agree	3- Agree	3- Agree	OK	3- Agree	3- Agree
	No					no					OK	yes	4	1	0		OK	9	0		1- Strongly disagree	2- Disagree	2- Disagree	4- Strongly agree	3- Agree	2- Disagree	3- Agree	3- Agree	3- Agree	3- Agree	3- Agree	3- Agree	3- Agree	3- Agree	2- Disagree	3- Agree	2- Disagree	2- Disagree	2- Disagree	2- Disagree	3- Agree	2- Disagree	2- Disagree	3- Agree	3- Agree	3- Agree		3- Agree	3- Agree
	Yes	1	2	0		no					OK	yes	5	0	40		OK	7	0		3- Agree	3- Agree	3- Agree	3- Agree	3- Agree	3- Agree	2- Disagree	2- Disagree	3- Agree	3- Agree	3- Agree	4- Strongly agree	4- Strongly agree	2- Disagree	4- Strongly agree	3- Agree	3- Agree	2- Disagree	3- Agree	3- Agree	2- Disagree	2- Disagree	2- Disagree	3- Agree	2- Disagree	3- Agree	OK	3- Agree	3- Agree
	Yes	4	1	45		yes	4	0	20		OK	yes	6	0	20		OK	8	0		3- Agree	3- Agree	4- Strongly agree	2- Disagree	4- Strongly agree	4- Strongly agree	4- Strongly agree	1- Strongly disagree	3- Agree	4- Strongly agree	4- Strongly agree	3- Agree	3- Agree	1- Strongly disagree	3- Agree	1- Strongly disagree	3- Agree	4- Strongly agree	4- Strongly agree	3- Agree	1- Strongly disagree	3- Agree	3- Agree	3- Agree	2- Disagree	3- Agree	OK	4- Strongly agree	3- Agree
	No					yes	2	0	30		OK	yes	1	1	0		OK	9	0		2- Disagree	3- Agree	3- Agree	3- Agree	2- Disagree	2- Disagree	3- Agree	3- Agree	3- Agree	3- Agree	3- Agree	3- Agree	2- Disagree	2- Disagree	3- Agree	4- Strongly agree	3- Agree	3- Agree	4- Strongly agree	3- Agree	2- Disagree	3- Agree	2- Disagree	4- Strongly agree	4- Strongly agree	3- Agree	OK	4- Strongly agree	3- Agree
	Yes	7	3	0		no						yes	7	5	0			7	0		4- Strongly agree	3- Agree	4- Strongly agree	2- Disagree	4- Strongly agree	4- Strongly agree	3- Agree	3- Agree	4- Strongly agree	3- Agree	3- Agree	4- Strongly agree	3- Agree	3- Agree	4- Strongly agree	4- Strongly agree	4- Strongly agree	2- Disagree	3- Agree	4- Strongly agree	4- Strongly agree	3- Agree	3- Agree	4- Strongly agree	4- Strongly agree	4- Strongly agree	OK	4- Strongly agree	2- Disagree
	No					no					OK	yes	5	0	30		OK	8	30		3- Agree	3- Agree	4- Strongly agree	2- Disagree	3- Agree	3- Agree	3- Agree	2- Disagree	3- Agree	2- Disagree	3- Agree	4- Strongly agree	3- Agree	2- Disagree	3- Agree	4- Strongly agree	2- Disagree	3- Agree	3- Agree	3- Agree	2- Disagree	3- Agree	2- Disagree	3- Agree	2- Disagree	3- Agree	OK	3- Agree	3- Agree
	No					no					OK	yes	7	2	0		OK	6	0		4- Strongly agree	4- Strongly agree	4- Strongly agree	4- Strongly agree	4- Strongly agree	4- Strongly agree	4- Strongly agree	2- Disagree	4- Strongly agree	4- Strongly agree	4- Strongly agree	4- Strongly agree	2- Disagree	4- Strongly agree	4- Strongly agree	4- Strongly agree	4- Strongly agree	4- Strongly agree	4- Strongly agree	4- Strongly agree	4- Strongly agree	4- Strongly agree	4- Strongly agree	4- Strongly agree	4- Strongly agree	4- Strongly agree	OK	4- Strongly agree	4- Strongly agree
	Yes	2	4	0		no					OK	yes	7	2	30		OK	8	0		3- Agree	3- Agree	3- Agree	3- Agree	3- Agree	3- Agree	3- Agree	2- Disagree	3- Agree	2- Disagree	3- Agree	3- Agree	3- Agree	3- Agree	3- Agree	2- Disagree	3- Agree	3- Agree	3- Agree	2- Disagree	2- Disagree	3- Agree	3- Agree	3- Agree	3- Agree	3- Agree	OK	3- Agree	3- Agree
	Yes	7	5	5		yes	3	3	0			yes	2	1	15			7	0		4- Strongly agree	4- Strongly agree	4- Strongly agree	1- Strongly disagree	4- Strongly agree	4- Strongly agree	4- Strongly agree	4- Strongly agree	4- Strongly agree	2- Disagree	4- Strongly agree	4- Strongly agree	4- Strongly agree	2- Disagree	4- Strongly agree	3- Agree	4- Strongly agree	3- Agree	4- Strongly agree	3- Agree	2- Disagree	3- Agree	3- Agree	3- Agree	2- Disagree	4- Strongly agree		4- Strongly agree	2- Disagree
	Yes	2	6	0		no					OK	yes	7	1	0		OK	4	0		3- Agree	3- Agree	4- Strongly agree	2- Disagree	4- Strongly agree	3- Agree	2- Disagree	2- Disagree	4- Strongly agree	2- Disagree	3- Agree	3- Agree	3- Agree	2- Disagree	3- Agree	2- Disagree	4- Strongly agree	4- Strongly agree	4- Strongly agree	3- Agree	2- Disagree	4- Strongly agree	3- Agree	3- Agree	2- Disagree	3- Agree	OK	3- Agree	2- Disagree
	No					no					OK	yes	5	5	30		OK	6	0		3- Agree	3- Agree	3- Agree	2- Disagree	3- Agree	3- Agree	3- Agree	2- Disagree	3- Agree	2- Disagree	4- Strongly agree	4- Strongly agree	4- Strongly agree	1- Strongly disagree	4- Strongly agree	2- Disagree	3- Agree	3- Agree	4- Strongly agree	3- Agree	2- Disagree	3- Agree	3- Agree	3- Agree	2- Disagree	3- Agree	OK	4- Strongly agree	2- Disagree
	Yes	1	2	0		no					OK	yes	5	0	30		OK	6	0		3- Agree	4- Strongly agree	3- Agree	2- Disagree	3- Agree	4- Strongly agree	2- Disagree	3- Agree	3- Agree	4- Strongly agree	2- Disagree	3- Agree	3- Agree	3- Agree	3- Agree	1- Strongly disagree	2- Disagree	3- Agree	3- Agree	2- Disagree	2- Disagree	3- Agree	2- Disagree	4- Strongly agree	3- Agree	4- Strongly agree	OK	3- Agree	2- Disagree
	No					yes	1	6	0		OK	yes	5	1	0		OK	3	0		2- Disagree	2- Disagree	2- Disagree	1- Strongly disagree	4- Strongly agree	2- Disagree	3- Agree	4- Strongly agree	4- Strongly agree	2- Disagree	4- Strongly agree	4- Strongly agree	4- Strongly agree	3- Agree	3- Agree	2- Disagree	2- Disagree	3- Agree	3- Agree	3- Agree	3- Agree	3- Agree	3- Agree	3- Agree	3- Agree	3- Agree	OK	3- Agree	3- Agree
	Yes	3	0	30		no					OK	yes	5	0	45		OK	3	0		4- Strongly agree	4- Strongly agree	4- Strongly agree	2- Disagree	4- Strongly agree	3- Agree	3- Agree	1- Strongly disagree	4- Strongly agree	2- Disagree	4- Strongly agree	3- Agree	3- Agree	1- Strongly disagree	4- Strongly agree	2- Disagree	3- Agree	4- Strongly agree	3- Agree	4- Strongly agree	3- Agree	4- Strongly agree	3- Agree	4- Strongly agree	4- Strongly agree	4- Strongly agree	OK	4- Strongly agree	3- Agree
	No					no					OK	yes	6	2	20		OK	4	0		3- Agree	3- Agree	3- Agree	2- Disagree	3- Agree	3- Agree	3- Agree	2- Disagree	3- Agree	3- Agree	3- Agree	3- Agree	3- Agree	2- Disagree	3- Agree	3- Agree	3- Agree	2- Disagree	3- Agree	3- Agree	2- Disagree	2- Disagree	2- Disagree	3- Agree	2- Disagree	3- Agree	OK	3- Agree	2- Disagree
	Yes	3	6	0		no					OK	yes	3	6	0		OK	7	0		4- Strongly agree	3- Agree	3- Agree	1- Strongly disagree	4- Strongly agree	3- Agree	2- Disagree	2- Disagree	3- Agree	2- Disagree	3- Agree	4- Strongly agree	3- Agree	1- Strongly disagree	3- Agree	2- Disagree	3- Agree	4- Strongly agree	4- Strongly agree	3- Agree	2- Disagree	2- Disagree	3- Agree	3- Agree	2- Disagree	3- Agree	OK	4- Strongly agree	2- Disagree
	No					no					OK	yes	5	1	20		OK	3	0		3- Agree	3- Agree	3- Agree	3- Agree	3- Agree	2- Disagree	2- Disagree	2- Disagree	3- Agree	3- Agree	3- Agree	4- Strongly agree	3- Agree	2- Disagree	2- Disagree	3- Agree	2- Disagree	2- Disagree	3- Agree	3- Agree	2- Disagree	3- Agree	1- Strongly disagree	3- Agree	2- Disagree	2- Disagree	OK	3- Agree	3- Agree
	No					no					OK	yes	5	1	20		OK	6	0		3- Agree	3- Agree	4- Strongly agree	2- Disagree	3- Agree	2- Disagree	3- Agree	2- Disagree	3- Agree	2- Disagree	4- Strongly agree	3- Agree	3- Agree	2- Disagree	2- Disagree	1- Strongly disagree	3- Agree	3- Agree	3- Agree	4- Strongly agree	2- Disagree	2- Disagree	3- Agree	3- Agree	2- Disagree	4- Strongly agree	OK	3- Agree	2- Disagree
	No					yes	3	0	45		OK	yes	7	4	0		OK	5	0		3- Agree	3- Agree	3- Agree	2- Disagree	3- Agree	2- Disagree	4- Strongly agree	1- Strongly disagree	4- Strongly agree	2- Disagree	3- Agree	4- Strongly agree	3- Agree	2- Disagree	4- Strongly agree	1- Strongly disagree	3- Agree	4- Strongly agree	4- Strongly agree	3- Agree	2- Disagree	4- Strongly agree	4- Strongly agree	4- Strongly agree	4- Strongly agree	3- Agree	OK	4- Strongly agree	1- Strongly disagree
	No					yes	1	0	5			yes	7	1	0			12	0		3- Agree	4- Strongly agree	4- Strongly agree	2- Disagree	4- Strongly agree	4- Strongly agree	2- Disagree	1- Strongly disagree	4- Strongly agree	3- Agree	4- Strongly agree	4- Strongly agree	4- Strongly agree	1- Strongly disagree	4- Strongly agree	2- Disagree	3- Agree	3- Agree	4- Strongly agree	3- Agree	1- Strongly disagree	4- Strongly agree	3- Agree	4- Strongly agree	1- Strongly disagree	4- Strongly agree		4- Strongly agree	2- Disagree
	Yes	7	6	0		yes	6	2	0		OK	no					OK	10	0		2- Disagree	3- Agree	3- Agree	2- Disagree	3- Agree	3- Agree	2- Disagree	2- Disagree	3- Agree	3- Agree	2- Disagree	3- Agree	2- Disagree	2- Disagree	3- Agree	2- Disagree	3- Agree	2- Disagree	3- Agree	3- Agree	2- Disagree	2- Disagree	2- Disagree	3- Agree	2- Disagree	2- Disagree	OK	3- Agree	2- Disagree
	No					yes	1	3	0		OK	yes	7	2	0		OK	5	0		3- Agree	4- Strongly agree	4- Strongly agree	1- Strongly disagree	4- Strongly agree	2- Disagree	4- Strongly agree	1- Strongly disagree	4- Strongly agree	2- Disagree	4- Strongly agree	4- Strongly agree	4- Strongly agree	1- Strongly disagree	4- Strongly agree	3- Agree	2- Disagree	4- Strongly agree	4- Strongly agree	4- Strongly agree	1- Strongly disagree	4- Strongly agree	4- Strongly agree	4- Strongly agree	2- Disagree	4- Strongly agree	OK	4- Strongly agree	2- Disagree
	No					no					OK	yes	7	1	0		OK	5	0		3- Agree	4- Strongly agree	4- Strongly agree	2- Disagree	4- Strongly agree	4- Strongly agree	4- Strongly agree	1- Strongly disagree	4- Strongly agree	1- Strongly disagree	4- Strongly agree	4- Strongly agree	4- Strongly agree	1- Strongly disagree	4- Strongly agree	1- Strongly disagree	4- Strongly agree	4- Strongly agree	4- Strongly agree	3- Agree	3- Agree	4- Strongly agree	4- Strongly agree	4- Strongly agree	1- Strongly disagree	4- Strongly agree		4- Strongly agree	2- Disagree
	No					yes	2	2	0		OK	yes	7	1	0		OK	8	0		3- Agree	3- Agree	4- Strongly agree	2- Disagree	3- Agree	3- Agree	3- Agree	2- Disagree	3- Agree	2- Disagree	3- Agree	3- Agree	3- Agree	1- Strongly disagree	4- Strongly agree	2- Disagree	2- Disagree	3- Agree	3- Agree	2- Disagree	2- Disagree	3- Agree	2- Disagree	3- Agree	1- Strongly disagree	3- Agree		3- Agree	3- Agree
	Yes	5	4	40		no					OK	yes	6	1	0		OK	12	50		4- Strongly agree	4- Strongly agree	4- Strongly agree	4- Strongly agree	4- Strongly agree	4- Strongly agree	4- Strongly agree	4- Strongly agree	4- Strongly agree	4- Strongly agree	4- Strongly agree	4- Strongly agree	3- Agree	3- Agree	3- Agree	2- Disagree	2- Disagree	4- Strongly agree	4- Strongly agree	4- Strongly agree	4- Strongly agree	4- Strongly agree	1- Strongly disagree	4- Strongly agree	3- Agree	4- Strongly agree		4- Strongly agree	4- Strongly agree
	Yes	2	1	30		yes	3	30	30		OK	yes	5	0	45		OK	2	45		3- Agree	3- Agree	4- Strongly agree	3- Agree	3- Agree	3- Agree	2- Disagree	2- Disagree	4- Strongly agree	3- Agree	3- Agree	4- Strongly agree	3- Agree	2- Disagree	3- Agree	2- Disagree	3- Agree	3- Agree	4- Strongly agree	3- Agree	2- Disagree	2- Disagree	3- Agree	4- Strongly agree	3- Agree	4- Strongly agree		4- Strongly agree	2- Disagree
	Yes	4	1	0		no					OK	yes	5	1	0		OK	6	0		2- Disagree	3- Agree	3- Agree	2- Disagree	3- Agree	2- Disagree	2- Disagree	3- Agree	3- Agree	3- Agree	3- Agree	3- Agree	3- Agree	3- Agree	4- Strongly agree	2- Disagree	1- Strongly disagree	3- Agree	3- Agree	2- Disagree	3- Agree	1- Strongly disagree	2- Disagree	3- Agree	3- Agree	3- Agree		3- Agree	4- Strongly agree
	Yes	4	0	30		no					OK	yes	7	1	20		OK	6	0		4- Strongly agree	4- Strongly agree	4- Strongly agree	2- Disagree	3- Agree	3- Agree	3- Agree	2- Disagree	3- Agree	3- Agree	3- Agree	3- Agree	3- Agree	2- Disagree	3- Agree	2- Disagree	3- Agree	3- Agree	3- Agree	3- Agree	2- Disagree	3- Agree	3- Agree	3- Agree	2- Disagree	3- Agree		3- Agree	3- Agree
	No					no						yes	7		30			8	45		3- Agree	3- Agree	3- Agree	2- Disagree	3- Agree	2- Disagree	2- Disagree	2- Disagree	3- Agree	3- Agree	3- Agree	3- Agree	3- Agree	2- Disagree	3- Agree	4- Strongly agree	2- Disagree	2- Disagree	3- Agree	3- Agree	2- Disagree	2- Disagree	3- Agree	3- Agree	4- Strongly agree	3- Agree	OK	3- Agree	2- Disagree
	Yes	4	1			yes	7		35			yes	7		25			1			4- Strongly agree	4- Strongly agree	4- Strongly agree	2- Disagree	4- Strongly agree	4- Strongly agree	3- Agree	2- Disagree	4- Strongly agree	2- Disagree	4- Strongly agree	4- Strongly agree	3- Agree	2- Disagree	4- Strongly agree	2- Disagree	3- Agree	4- Strongly agree	3- Agree	3- Agree	1- Strongly disagree	4- Strongly agree	3- Agree	3- Agree	2- Disagree	3- Agree		4- Strongly agree	2- Disagree
	Yes	7	3			no						yes	7		30			4			3- Agree	3- Agree	4- Strongly agree	2- Disagree	3- Agree	1- Strongly disagree	2- Disagree	2- Disagree	3- Agree	3- Agree	3- Agree	4- Strongly agree	3- Agree	2- Disagree	2- Disagree	2- Disagree	3- Agree	2- Disagree	3- Agree	2- Disagree	2- Disagree	3- Agree	3- Agree	3- Agree	3- Agree	3- Agree	OK	3- Agree	3- Agree
	Yes	7	2	5		no					OK	yes	6	0	45		OK	5	45		2- Disagree	2- Disagree	2- Disagree	4- Strongly agree	3- Agree	2- Disagree	2- Disagree	3- Agree	3- Agree	3- Agree	3- Agree	3- Agree	3- Agree	3- Agree	2- Disagree	3- Agree	3- Agree	2- Disagree	2- Disagree	2- Disagree	3- Agree	2- Disagree	2- Disagree	3- Agree	2- Disagree	2- Disagree	OK	3- Agree	3- Agree
	Yes	2	6	30		no					OK	yes	5	0	30		OK	6	30		3- Agree	4- Strongly agree	4- Strongly agree	4- Strongly agree	4- Strongly agree	2- Disagree	4- Strongly agree	1- Strongly disagree	4- Strongly agree	1- Strongly disagree	4- Strongly agree	4- Strongly agree	4- Strongly agree	4- Strongly agree	4- Strongly agree	2- Disagree	1- Strongly disagree	4- Strongly agree	4- Strongly agree	1- Strongly disagree	4- Strongly agree	4- Strongly agree	4- Strongly agree	4- Strongly agree	1- Strongly disagree	4- Strongly agree	OK	4- Strongly agree	4- Strongly agree
	Yes	4	4	0		no						yes	7	0	30			2	0		3- Agree	3- Agree	4- Strongly agree	2- Disagree	4- Strongly agree	3- Agree	3- Agree	2- Disagree	4- Strongly agree	4- Strongly agree	3- Agree	3- Agree	3- Agree	1- Strongly disagree	3- Agree	2- Disagree	3- Agree	3- Agree	3- Agree	3- Agree	2- Disagree	3- Agree	3- Agree	3- Agree	3- Agree	4- Strongly agree	OK	4- Strongly agree	2- Disagree
	Yes	2	4	0		yes	7	0	30			yes	7	1	0			2	0		4- Strongly agree	3- Agree	4- Strongly agree	3- Agree	3- Agree	2- Disagree	3- Agree	2- Disagree	4- Strongly agree	1- Strongly disagree	3- Agree	3- Agree	2- Disagree	3- Agree	3- Agree	2- Disagree	2- Disagree	3- Agree	3- Agree	3- Agree	2- Disagree	3- Agree	3- Agree	3- Agree	2- Disagree	2- Disagree	OK	3- Agree	3- Agree
	Yes	5	1	0		yes	5	0	30			yes	3	0	30			5	0		4- Strongly agree	4- Strongly agree	4- Strongly agree	2- Disagree	4- Strongly agree	4- Strongly agree	2- Disagree	2- Disagree	4- Strongly agree	4- Strongly agree	4- Strongly agree	3- Agree	4- Strongly agree	1- Strongly disagree	3- Agree	2- Disagree	3- Agree	3- Agree	3- Agree	4- Strongly agree	1- Strongly disagree	4- Strongly agree	3- Agree	4- Strongly agree	2- Disagree	4- Strongly agree	OK	4- Strongly agree	1- Strongly disagree
	Yes	3	0	30		yes	7	1	0			yes	5	0	45			4	0		3- Agree	3- Agree	4- Strongly agree	3- Agree	4- Strongly agree	3- Agree	2- Disagree	2- Disagree	4- Strongly agree	3- Agree	3- Agree	4- Strongly agree	3- Agree	2- Disagree	3- Agree	2- Disagree	3- Agree	2- Disagree	3- Agree	3- Agree	2- Disagree	3- Agree	2- Disagree	4- Strongly agree	3- Agree	4- Strongly agree	OK	4- Strongly agree	3- Agree
	No					yes	2	3	0		OK	yes	3	0	30		OK	4	0		3- Agree	3- Agree	3- Agree	2- Disagree	4- Strongly agree	2- Disagree	2- Disagree	2- Disagree	3- Agree	3- Agree	4- Strongly agree	3- Agree	3- Agree	2- Disagree	4- Strongly agree	2- Disagree	3- Agree	2- Disagree	4- Strongly agree	4- Strongly agree	2- Disagree	2- Disagree	2- Disagree	3- Agree	3- Agree	4- Strongly agree	OK	4- Strongly agree	2- Disagree
	No					no					OK	yes	5	0	40		OK	6	0		3- Agree	3- Agree	3- Agree	3- Agree	3- Agree	3- Agree	3- Agree	3- Agree	3- Agree	3- Agree	3- Agree	3- Agree	3- Agree	2- Disagree	3- Agree	2- Disagree	3- Agree	3- Agree	3- Agree	3- Agree	2- Disagree	3- Agree	2- Disagree	3- Agree	2- Disagree	3- Agree	OK	3- Agree	4- Strongly agree
	No					yes	1	3	0		OK	yes	5	3	0		OK	6	0		2- Disagree	3- Agree	3- Agree	4- Strongly agree	3- Agree	2- Disagree	2- Disagree	4- Strongly agree	3- Agree	2- Disagree	3- Agree	3- Agree	4- Strongly agree	3- Agree	4- Strongly agree	4- Strongly agree	2- Disagree	2- Disagree	2- Disagree	1- Strongly disagree	3- Agree	2- Disagree	1- Strongly disagree	3- Agree	4- Strongly agree	3- Agree	OK	2- Disagree	3- Agree
	No					yes	5	3	40		OK	yes	7	2	30		OK	4	45		4- Strongly agree	3- Agree	4- Strongly agree	3- Agree	4- Strongly agree	4- Strongly agree	3- Agree	2- Disagree	4- Strongly agree	3- Agree	3- Agree	4- Strongly agree	4- Strongly agree	4- Strongly agree	3- Agree	2- Disagree	1- Strongly disagree	3- Agree	4- Strongly agree	4- Strongly agree	3- Agree	2- Disagree	1- Strongly disagree	4- Strongly agree	1- Strongly disagree	4- Strongly agree	OK	4- Strongly agree	2- Disagree
	No					no					OK	yes	6	2	45		OK	5	45		3- Agree	3- Agree	3- Agree	2- Disagree	3- Agree	3- Agree	3- Agree	1- Strongly disagree	3- Agree	3- Agree	3- Agree	3- Agree	3- Agree	1- Strongly disagree	4- Strongly agree	1- Strongly disagree	3- Agree	3- Agree	4- Strongly agree	3- Agree	1- Strongly disagree	4- Strongly agree	3- Agree	3- Agree	3- Agree	3- Agree	OK	3- Agree	3- Agree
	Yes	2	0	30		yes	3	1	30		OK	yes	7	0	40		OK	3	0		3- Agree	4- Strongly agree	4- Strongly agree	2- Disagree	3- Agree	4- Strongly agree	3- Agree	2- Disagree	3- Agree	4- Strongly agree	4- Strongly agree	4- Strongly agree	3- Agree	2- Disagree	4- Strongly agree	2- Disagree	2- Disagree	3- Agree	4- Strongly agree	3- Agree	2- Disagree	3- Agree	2- Disagree	4- Strongly agree	3- Agree	3- Agree	OK	4- Strongly agree	2- Disagree
	Yes	5	2	30		yes	5	1	40		OK	yes	5	0	30		OK	5	0		4- Strongly agree	4- Strongly agree	4- Strongly agree	2- Disagree	4- Strongly agree	4- Strongly agree	3- Agree	2- Disagree	4- Strongly agree	2- Disagree	4- Strongly agree	4- Strongly agree	4- Strongly agree	1- Strongly disagree	4- Strongly agree	1- Strongly disagree	4- Strongly agree	3- Agree	4- Strongly agree	4- Strongly agree	1- Strongly disagree	3- Agree	3- Agree	4- Strongly agree	2- Disagree	4- Strongly agree	OK	4- Strongly agree	1- Strongly disagree
	No					yes	2	0	20		OK	yes	7	1	0		OK	7	0		3- Agree	3- Agree	3- Agree	2- Disagree	4- Strongly agree	3- Agree	3- Agree	2- Disagree	4- Strongly agree	3- Agree	3- Agree	4- Strongly agree	4- Strongly agree	2- Disagree	3- Agree	2- Disagree	3- Agree	2- Disagree	3- Agree	3- Agree	2- Disagree	3- Agree	3- Agree	3- Agree	4- Strongly agree	3- Agree	OK	3- Agree	2- Disagree
	No					no					OK	yes	3	0	30		OK	5	0		3- Agree	3- Agree	3- Agree	2- Disagree	2- Disagree	2- Disagree	2- Disagree	2- Disagree	3- Agree	2- Disagree	2- Disagree	2- Disagree	3- Agree	2- Disagree	3- Agree	3- Agree	2- Disagree	3- Agree	2- Disagree	3- Agree	3- Agree	3- Agree	3- Agree	2- Disagree	3- Agree	3- Agree	OK	4- Strongly agree	2- Disagree
	No					no					OK	yes	5	1	0		OK	5	0		3- Agree	4- Strongly agree	4- Strongly agree	3- Agree	4- Strongly agree	4- Strongly agree	2- Disagree	3- Agree	4- Strongly agree	3- Agree	4- Strongly agree	4- Strongly agree	3- Agree	3- Agree	4- Strongly agree	1- Strongly disagree	4- Strongly agree	3- Agree	4- Strongly agree	3- Agree	3- Agree	3- Agree	3- Agree	4- Strongly agree	3- Agree	4- Strongly agree	OK	4- Strongly agree	2- Disagree
	No					yes	5	1	15		OK	yes	5	1	20		OK	10	0		4- Strongly agree	4- Strongly agree	4- Strongly agree	2- Disagree	4- Strongly agree	4- Strongly agree	4- Strongly agree	4- Strongly agree	4- Strongly agree	4- Strongly agree	3- Agree	4- Strongly agree	4- Strongly agree	2- Disagree	4- Strongly agree	4- Strongly agree	4- Strongly agree	4- Strongly agree	4- Strongly agree	4- Strongly agree	4- Strongly agree	4- Strongly agree	4- Strongly agree	4- Strongly agree	4- Strongly agree	4- Strongly agree	OK	4- Strongly agree	4- Strongly agree
	No					no					OK	yes	5	1	0		OK	8	0		3- Agree	4- Strongly agree	4- Strongly agree	2- Disagree	3- Agree	3- Agree	2- Disagree	1- Strongly disagree	4- Strongly agree	3- Agree	3- Agree	3- Agree	3- Agree	2- Disagree	4- Strongly agree	1- Strongly disagree	2- Disagree	2- Disagree	4- Strongly agree	2- Disagree	2- Disagree	3- Agree	2- Disagree	3- Agree	3- Agree	4- Strongly agree	OK	3- Agree	2- Disagree
	No					no					OK	yes	5	3	0		OK	2	0		3- Agree	3- Agree	3- Agree	2- Disagree	3- Agree	3- Agree	3- Agree	2- Disagree	3- Agree	3- Agree	3- Agree	3- Agree	3- Agree	2- Disagree	3- Agree	2- Disagree	3- Agree	3- Agree	3- Agree	2- Disagree	2- Disagree	3- Agree	3- Agree	3- Agree	2- Disagree	3- Agree	OK	3- Agree	2- Disagree
	No					no					OK	yes	3	2	0		OK	8	0		2- Disagree	3- Agree	3- Agree	3- Agree	2- Disagree	3- Agree	2- Disagree	2- Disagree	3- Agree	3- Agree	2- Disagree	3- Agree	3- Agree	3- Agree	3- Agree	2- Disagree	3- Agree	2- Disagree	3- Agree	2- Disagree	3- Agree	2- Disagree	2- Disagree	3- Agree	3- Agree	3- Agree	OK	4- Strongly agree	3- Agree
	No					yes	1	2	0		OK	yes	5	1	0		OK	6	0		2- Disagree	3- Agree	3- Agree	4- Strongly agree	4- Strongly agree	3- Agree	2- Disagree	4- Strongly agree	3- Agree	4- Strongly agree	3- Agree	4- Strongly agree	2- Disagree	4- Strongly agree	1- Strongly disagree	2- Disagree	3- Agree	2- Disagree	3- Agree	4- Strongly agree	4- Strongly agree	2- Disagree	2- Disagree	3- Agree	4- Strongly agree	3- Agree	OK	4- Strongly agree	2- Disagree
	No					no						yes	2	1				4			2- Disagree	3- Agree	3- Agree	3- Agree	3- Agree	3- Agree	3- Agree	2- Disagree	2- Disagree	2- Disagree	3- Agree	3- Agree	1- Strongly disagree	2- Disagree	3- Agree	2- Disagree	3- Agree	3- Agree	3- Agree	2- Disagree	3- Agree	3- Agree	3- Agree	3- Agree	3- Agree	3- Agree	OK	4- Strongly agree	1- Strongly disagree
	No					yes	2	1	15			yes	7	2				8	50		3- Agree	4- Strongly agree	4- Strongly agree	2- Disagree	3- Agree	3- Agree	3- Agree	1- Strongly disagree	4- Strongly agree	2- Disagree	4- Strongly agree	4- Strongly agree	4- Strongly agree	1- Strongly disagree	4- Strongly agree	2- Disagree	3- Agree	4- Strongly agree	4- Strongly agree	3- Agree	1- Strongly disagree	4- Strongly agree	1- Strongly disagree	4- Strongly agree	2- Disagree	3- Agree		4- Strongly agree	1- Strongly disagree
	No					no					OK	yes		2	0		OK	3	0		3- Agree	3- Agree	3- Agree	3- Agree	3- Agree	3- Agree	3- Agree	4- Strongly agree	4- Strongly agree	2- Disagree	3- Agree	4- Strongly agree	3- Agree	2- Disagree	3- Agree	2- Disagree	3- Agree	3- Agree	4- Strongly agree	3- Agree	2- Disagree	3- Agree	3- Agree	3- Agree	2- Disagree	4- Strongly agree	OK	4- Strongly agree	3- Agree
	No					yes	3	2	0		OK	yes	4	1	0		OK	5	0		4- Strongly agree	4- Strongly agree	3- Agree	2- Disagree	4- Strongly agree	3- Agree	3- Agree	1- Strongly disagree	4- Strongly agree	2- Disagree	4- Strongly agree	3- Agree	4- Strongly agree	2- Disagree	3- Agree	2- Disagree	3- Agree	3- Agree	3- Agree	4- Strongly agree	2- Disagree	2- Disagree	3- Agree	3- Agree	2- Disagree	3- Agree	OK	3- Agree	2- Disagree
	Yes	1	2	0		no					OK	yes	3	0	30		OK	8	0		3- Agree	3- Agree	4- Strongly agree	1- Strongly disagree	4- Strongly agree	3- Agree	4- Strongly agree	2- Disagree	3- Agree	3- Agree	3- Agree	4- Strongly agree	4- Strongly agree	2- Disagree	4- Strongly agree	2- Disagree	3- Agree	4- Strongly agree	4- Strongly agree	3- Agree	2- Disagree	3- Agree	3- Agree	4- Strongly agree	3- Agree	4- Strongly agree	OK	4- Strongly agree	2- Disagree
	No					no					OK	yes	7	1	30		OK	6	0		3- Agree	3- Agree	3- Agree	3- Agree	3- Agree	3- Agree	3- Agree	2- Disagree	3- Agree	4- Strongly agree	3- Agree	3- Agree	3- Agree	2- Disagree	3- Agree	1- Strongly disagree	3- Agree	3- Agree	3- Agree	2- Disagree	2- Disagree	2- Disagree	2- Disagree	3- Agree	4- Strongly agree	3- Agree	OK	3- Agree	2- Disagree
	No					no					OK	yes	5	1	0		OK	7	0		4- Strongly agree	3- Agree	4- Strongly agree	2- Disagree	4- Strongly agree	2- Disagree	4- Strongly agree	2- Disagree	4- Strongly agree	2- Disagree	3- Agree	4- Strongly agree	4- Strongly agree	2- Disagree	3- Agree	2- Disagree	3- Agree	4- Strongly agree	4- Strongly agree	4- Strongly agree	2- Disagree	4- Strongly agree	4- Strongly agree	4- Strongly agree	2- Disagree	4- Strongly agree	OK	4- Strongly agree	1- Strongly disagree
	Yes	5	2	30		no						yes	7	1	10			5	30		3- Agree	3- Agree	4- Strongly agree	2- Disagree	3- Agree	3- Agree	3- Agree	2- Disagree	3- Agree	2- Disagree	3- Agree	3- Agree	3- Agree	2- Disagree	3- Agree	2- Disagree	3- Agree	3- Agree	3- Agree	3- Agree	2- Disagree	3- Agree	3- Agree	3- Agree	2- Disagree	3- Agree		3- Agree	2- Disagree
	No					yes	3	1	0		OK	yes	7	0	30		OK	8	0		2- Disagree	3- Agree	3- Agree	3- Agree	4- Strongly agree	2- Disagree	2- Disagree	3- Agree	3- Agree	3- Agree	4- Strongly agree	4- Strongly agree	4- Strongly agree	3- Agree	4- Strongly agree	2- Disagree	2- Disagree	3- Agree	3- Agree	3- Agree	3- Agree	2- Disagree	2- Disagree	3- Agree	3- Agree	3- Agree	OK	4- Strongly agree	4- Strongly agree
	No					no					OK	yes	7	1			OK	7	0		2- Disagree	4- Strongly agree	3- Agree	3- Agree	4- Strongly agree	1- Strongly disagree	2- Disagree	4- Strongly agree	4- Strongly agree	2- Disagree	2- Disagree	3- Agree	3- Agree	2- Disagree	4- Strongly agree	2- Disagree	2- Disagree	3- Agree	3- Agree	3- Agree	3- Agree	3- Agree	3- Agree	3- Agree	3- Agree	2- Disagree	OK	3- Agree	3- Agree
	No					no					OK	yes	5	0	30		OK	2	0		4- Strongly agree	4- Strongly agree	4- Strongly agree	2- Disagree	4- Strongly agree	4- Strongly agree	4- Strongly agree	2- Disagree	4- Strongly agree	2- Disagree	4- Strongly agree	3- Agree	4- Strongly agree	2- Disagree	3- Agree	2- Disagree	3- Agree	3- Agree	4- Strongly agree	3- Agree	2- Disagree	4- Strongly agree	3- Agree	4- Strongly agree	3- Agree	4- Strongly agree	OK	4- Strongly agree	2- Disagree
	No					no					OK	yes	5	0	30		OK	8	0		3- Agree	4- Strongly agree	4- Strongly agree	2- Disagree	4- Strongly agree	4- Strongly agree	3- Agree	2- Disagree	4- Strongly agree	2- Disagree	3- Agree	4- Strongly agree	4- Strongly agree	2- Disagree	3- Agree	2- Disagree	3- Agree	3- Agree	3- Agree	3- Agree	2- Disagree	3- Agree	2- Disagree	4- Strongly agree	2- Disagree	3- Agree	OK	4- Strongly agree	2- Disagree
	Yes	2	1	30		yes	5	0	30		OK	yes	7	4	0		OK	7	0		3- Agree	3- Agree	3- Agree	3- Agree	4- Strongly agree	3- Agree	3- Agree	2- Disagree	3- Agree	3- Agree	3- Agree	4- Strongly agree	3- Agree	2- Disagree	3- Agree	2- Disagree	3- Agree	3- Agree	3- Agree	4- Strongly agree	2- Disagree	3- Agree	3- Agree	3- Agree	3- Agree	3- Agree	OK	3- Agree	2- Disagree
	Yes	5	2			no					OK	yes	7	2			OK	1			4- Strongly agree	4- Strongly agree	3- Agree	2- Disagree	4- Strongly agree	3- Agree	2- Disagree	2- Disagree	4- Strongly agree	2- Disagree	4- Strongly agree	4- Strongly agree	4- Strongly agree	2- Disagree	4- Strongly agree	3- Agree	3- Agree	3- Agree	3- Agree	3- Agree	3- Agree	3- Agree	3- Agree	3- Agree	3- Agree	3- Agree	OK	4- Strongly agree	2- Disagree
	No					no						yes	1		25			8			2- Disagree	3- Agree	3- Agree	2- Disagree	3- Agree	2- Disagree	2- Disagree	2- Disagree	3- Agree	2- Disagree	2- Disagree	3- Agree	3- Agree	2- Disagree	3- Agree	1- Strongly disagree	2- Disagree	3- Agree	3- Agree	3- Agree	2- Disagree	1- Strongly disagree	2- Disagree	3- Agree	2- Disagree	3- Agree	OK	4- Strongly agree	2- Disagree
	No					no						yes	5		30			7			4- Strongly agree	3- Agree	3- Agree	2- Disagree	4- Strongly agree	3- Agree	2- Disagree	2- Disagree	4- Strongly agree	3- Agree	4- Strongly agree	3- Agree	4- Strongly agree	2- Disagree	3- Agree	1- Strongly disagree	3- Agree	4- Strongly agree	3- Agree	4- Strongly agree	2- Disagree	4- Strongly agree	3- Agree	3- Agree	2- Disagree	4- Strongly agree		4- Strongly agree	2- Disagree
	No					no						yes	3	2				8	45		1- Strongly disagree	3- Agree	1- Strongly disagree	1- Strongly disagree	3- Agree	2- Disagree	1- Strongly disagree	4- Strongly agree	2- Disagree	3- Agree	3- Agree	3- Agree	2- Disagree	3- Agree	3- Agree	2- Disagree	1- Strongly disagree	3- Agree	3- Agree	3- Agree	4- Strongly agree	3- Agree	3- Agree	3- Agree	3- Agree	3- Agree	OK	3- Agree	1- Strongly disagree
	Yes	7	1	30		yes	7		30			yes	7		45			4			4- Strongly agree	4- Strongly agree	4- Strongly agree	1- Strongly disagree	4- Strongly agree	1- Strongly disagree	3- Agree	1- Strongly disagree	4- Strongly agree	4- Strongly agree	4- Strongly agree	4- Strongly agree	4- Strongly agree	2- Disagree	4- Strongly agree	2- Disagree	4- Strongly agree	4- Strongly agree	4- Strongly agree	4- Strongly agree	4- Strongly agree	4- Strongly agree	4- Strongly agree	4- Strongly agree	1- Strongly disagree	4- Strongly agree		4- Strongly agree	1- Strongly disagree
	No					yes	7	4				yes	1		20			2			3- Agree	3- Agree	3- Agree	2- Disagree	3- Agree	3- Agree	3- Agree	2- Disagree	3- Agree	2- Disagree	3- Agree	3- Agree	3- Agree	2- Disagree	3- Agree	2- Disagree	3- Agree	3- Agree	3- Agree	3- Agree	2- Disagree	3- Agree	3- Agree	3- Agree	2- Disagree	3- Agree	OK	3- Agree	2- Disagree
	No					no					OK	yes	7	2	0		OK	5	0		4- Strongly agree	3- Agree	4- Strongly agree	1- Strongly disagree	4- Strongly agree	3- Agree	1- Strongly disagree	3- Agree	3- Agree	1- Strongly disagree	3- Agree	3- Agree	3- Agree	1- Strongly disagree	4- Strongly agree	4- Strongly agree	2- Disagree	2- Disagree	2- Disagree	2- Disagree	2- Disagree	2- Disagree	2- Disagree	3- Agree	3- Agree	4- Strongly agree	OK	3- Agree	2- Disagree
	Yes	5		30		no						yes	7		15			8			4- Strongly agree	4- Strongly agree	4- Strongly agree	2- Disagree	4- Strongly agree	4- Strongly agree	3- Agree	2- Disagree	4- Strongly agree	3- Agree	4- Strongly agree	4- Strongly agree	4- Strongly agree	1- Strongly disagree	4- Strongly agree	2- Disagree	3- Agree	3- Agree	3- Agree	4- Strongly agree	2- Disagree	4- Strongly agree	2- Disagree	4- Strongly agree	4- Strongly agree	4- Strongly agree	OK	4- Strongly agree	2- Disagree
	Yes	1	1			yes	7		10			yes	4		30			6			3- Agree	3- Agree	3- Agree	2- Disagree	3- Agree	3- Agree	3- Agree	2- Disagree	3- Agree	2- Disagree	3- Agree	3- Agree	3- Agree	2- Disagree	3- Agree	2- Disagree	3- Agree	3- Agree	3- Agree	3- Agree	2- Disagree	3- Agree	3- Agree	3- Agree	2- Disagree	3- Agree	OK	3- Agree	2- Disagree
	Yes	3	4			no						yes	1	1				4			3- Agree	4- Strongly agree	4- Strongly agree	3- Agree	2- Disagree	3- Agree	2- Disagree	2- Disagree	3- Agree	1- Strongly disagree	3- Agree	3- Agree	4- Strongly agree	1- Strongly disagree	3- Agree	1- Strongly disagree	2- Disagree	1- Strongly disagree	3- Agree	2- Disagree	2- Disagree	2- Disagree	3- Agree	3- Agree	3- Agree	3- Agree	OK	3- Agree	3- Agree
	Yes	2	2			yes	1	2	30		OK	yes	2	2	20		OK	2	30		3- Agree	3- Agree	3- Agree	3- Agree	3- Agree	3- Agree	3- Agree	3- Agree	3- Agree	3- Agree	3- Agree	3- Agree	3- Agree	3- Agree	3- Agree	3- Agree	3- Agree	3- Agree	3- Agree	3- Agree	3- Agree	3- Agree	3- Agree	3- Agree	3- Agree	3- Agree	OK	3- Agree	3- Agree
	No					no						yes	3		45			7			3- Agree	4- Strongly agree	4- Strongly agree	2- Disagree	3- Agree	3- Agree	3- Agree	2- Disagree	3- Agree	4- Strongly agree	3- Agree	4- Strongly agree	3- Agree	2- Disagree	3- Agree	2- Disagree	3- Agree	3- Agree	3- Agree	3- Agree	2- Disagree	3- Agree	3- Agree	3- Agree	2- Disagree	3- Agree	OK	4- Strongly agree	2- Disagree
	No					no						yes	2		40			8	45		1- Strongly disagree	2- Disagree	2- Disagree	3- Agree	3- Agree	2- Disagree	2- Disagree	3- Agree	3- Agree	2- Disagree	3- Agree	3- Agree	3- Agree	2- Disagree	2- Disagree	3- Agree	2- Disagree	3- Agree	2- Disagree	2- Disagree	2- Disagree	2- Disagree	2- Disagree	3- Agree	3- Agree	3- Agree	OK	4- Strongly agree	3- Agree
	No					yes	7		5			yes	7		30			8	45		3- Agree	3- Agree	3- Agree	2- Disagree	3- Agree	3- Agree	3- Agree	1- Strongly disagree	3- Agree	3- Agree	3- Agree	3- Agree	2- Disagree	2- Disagree	3- Agree	2- Disagree	3- Agree	3- Agree	3- Agree	3- Agree	2- Disagree	3- Agree	3- Agree	3- Agree	2- Disagree	3- Agree		4- Strongly agree	3- Agree
	No					no						yes	5		30			8	45		2- Disagree	4- Strongly agree	3- Agree	3- Agree	3- Agree	3- Agree	2- Disagree	2- Disagree	3- Agree	2- Disagree	3- Agree	3- Agree	3- Agree	2- Disagree	3- Agree	1- Strongly disagree	3- Agree	4- Strongly agree	3- Agree	2- Disagree	2- Disagree	2- Disagree	3- Agree	3- Agree	3- Agree	4- Strongly agree	OK	4- Strongly agree	3- Agree
	No					no						yes	2		15			2			3- Agree	3- Agree	4- Strongly agree	2- Disagree	3- Agree	3- Agree	2- Disagree	2- Disagree	3- Agree	2- Disagree	3- Agree	3- Agree	3- Agree	2- Disagree	3- Agree	1- Strongly disagree	2- Disagree	3- Agree	3- Agree	3- Agree	1- Strongly disagree	3- Agree	2- Disagree	3- Agree	3- Agree	3- Agree	OK	4- Strongly agree	4- Strongly agree
	No					no						yes	7		20			8	45		4- Strongly agree	4- Strongly agree	4- Strongly agree	4- Strongly agree	4- Strongly agree	4- Strongly agree	2- Disagree	4- Strongly agree	4- Strongly agree	4- Strongly agree	3- Agree	3- Agree	3- Agree	2- Disagree	3- Agree	2- Disagree	3- Agree	3- Agree	3- Agree	3- Agree	3- Agree	3- Agree	3- Agree	3- Agree	3- Agree	3- Agree	OK	3- Agree	2- Disagree
	No					no						yes	2		10			8	45		2- Disagree	2- Disagree	3- Agree	3- Agree	4- Strongly agree	2- Disagree	2- Disagree	2- Disagree	3- Agree	4- Strongly agree	3- Agree	4- Strongly agree	4- Strongly agree	3- Agree	2- Disagree	2- Disagree	2- Disagree	3- Agree	4- Strongly agree	3- Agree	3- Agree	1- Strongly disagree	1- Strongly disagree	2- Disagree	2- Disagree	3- Agree	OK	3- Agree	4- Strongly agree
	Yes	5	2	15		no					OK	yes	7	1	30		OK	6	0		3- Agree	3- Agree	3- Agree	4- Strongly agree	3- Agree	3- Agree	3- Agree	2- Disagree	3- Agree	3- Agree	3- Agree	3- Agree	3- Agree	2- Disagree	3- Agree	2- Disagree	2- Disagree	3- Agree	3- Agree	2- Disagree	2- Disagree	3- Agree	3- Agree	3- Agree	2- Disagree	3- Agree	OK	4- Strongly agree	2- Disagree
	No					no					OK	yes	7	1	0		OK	4	0		2- Disagree	2- Disagree	3- Agree	1- Strongly disagree	4- Strongly agree	2- Disagree	4- Strongly agree	4- Strongly agree	4- Strongly agree	3- Agree	3- Agree	4- Strongly agree	4- Strongly agree	2- Disagree	3- Agree	1- Strongly disagree	2- Disagree	4- Strongly agree	2- Disagree	2- Disagree	2- Disagree	1- Strongly disagree	4- Strongly agree	4- Strongly agree	4- Strongly agree	4- Strongly agree	OK	3- Agree	2- Disagree
	No					yes	5	2	25		OK	yes	7	2	30		OK	6	0		4- Strongly agree	4- Strongly agree	4- Strongly agree	2- Disagree	3- Agree	3- Agree	3- Agree	2- Disagree	3- Agree	2- Disagree	3- Agree	3- Agree	3- Agree	2- Disagree	4- Strongly agree	2- Disagree	3- Agree	4- Strongly agree	4- Strongly agree	3- Agree	2- Disagree	3- Agree	3- Agree	3- Agree	3- Agree	4- Strongly agree	OK	4- Strongly agree	2- Disagree
	Yes	2	3	0		no					OK	yes	7	2	30		OK	6	0		3- Agree	3- Agree	3- Agree	2- Disagree	4- Strongly agree	3- Agree	3- Agree	1- Strongly disagree	3- Agree	2- Disagree	4- Strongly agree	4- Strongly agree	3- Agree	1- Strongly disagree	3- Agree	2- Disagree	3- Agree	3- Agree	3- Agree	3- Agree	2- Disagree	3- Agree	1- Strongly disagree	4- Strongly agree	2- Disagree	3- Agree	OK	4- Strongly agree	1- Strongly disagree
	Yes	4	1	30		yes	3	1	30		OK	yes	7	2	30		OK	6			4- Strongly agree	4- Strongly agree	4- Strongly agree	1- Strongly disagree	4- Strongly agree	4- Strongly agree	2- Disagree	2- Disagree	4- Strongly agree	3- Agree	3- Agree	3- Agree	3- Agree	2- Disagree	3- Agree	3- Agree	2- Disagree	2- Disagree	3- Agree	3- Agree	1- Strongly disagree	3- Agree	1- Strongly disagree	3- Agree	3- Agree	3- Agree	OK	4- Strongly agree	2- Disagree
	No					no					OK	yes	7	0	45		OK	2	0		3- Agree	3- Agree	3- Agree	2- Disagree	3- Agree	3- Agree	3- Agree	2- Disagree	3- Agree	4- Strongly agree	3- Agree	3- Agree	3- Agree	2- Disagree	3- Agree	2- Disagree	3- Agree	3- Agree	3- Agree	3- Agree	2- Disagree	3- Agree	2- Disagree	3- Agree	2- Disagree	3- Agree	OK	3- Agree	2- Disagree
	Yes	5	1	45		no					OK	yes	7	1	0		OK	9	0		4- Strongly agree	4- Strongly agree	3- Agree	2- Disagree	3- Agree	3- Agree	3- Agree	2- Disagree	4- Strongly agree	2- Disagree	3- Agree	4- Strongly agree	4- Strongly agree	1- Strongly disagree	4- Strongly agree	1- Strongly disagree	3- Agree	3- Agree	4- Strongly agree	4- Strongly agree	2- Disagree	3- Agree	3- Agree	4- Strongly agree	2- Disagree	3- Agree	OK	4- Strongly agree	2- Disagree
	No					yes	2	0	10		OK	yes	7	0	20		OK	4	0		3- Agree	3- Agree	3- Agree	2- Disagree	3- Agree	3- Agree	2- Disagree	2- Disagree	3- Agree	3- Agree	2- Disagree	3- Agree	3- Agree	2- Disagree	3- Agree	1- Strongly disagree	4- Strongly agree	3- Agree	4- Strongly agree	2- Disagree	1- Strongly disagree	3- Agree	2- Disagree	3- Agree	4- Strongly agree	4- Strongly agree		3- Agree	2- Disagree
	No					no					OK	yes	5	0	20		OK	12	0		2- Disagree	2- Disagree	3- Agree	4- Strongly agree	3- Agree	2- Disagree	2- Disagree	3- Agree	4- Strongly agree	4- Strongly agree	4- Strongly agree	3- Agree	3- Agree	3- Agree	1- Strongly disagree	4- Strongly agree	1- Strongly disagree	1- Strongly disagree	2- Disagree	1- Strongly disagree	3- Agree	1- Strongly disagree	3- Agree	3- Agree	2- Disagree	4- Strongly agree		4- Strongly agree	4- Strongly agree
	No					yes	5	2	30		OK	yes	7	2	30		OK	2	100		4- Strongly agree	4- Strongly agree	4- Strongly agree	1- Strongly disagree	4- Strongly agree	4- Strongly agree	4- Strongly agree	4- Strongly agree	4- Strongly agree	1- Strongly disagree	4- Strongly agree	4- Strongly agree	4- Strongly agree	1- Strongly disagree	4- Strongly agree	1- Strongly disagree	4- Strongly agree	4- Strongly agree	4- Strongly agree	4- Strongly agree	1- Strongly disagree	4- Strongly agree	4- Strongly agree	4- Strongly agree	1- Strongly disagree	4- Strongly agree	OK	4- Strongly agree	1- Strongly disagree
	Yes	5	2	0		yes	1	2	0		OK	yes	7	1	30		OK	12	0		3- Agree	4- Strongly agree	3- Agree	2- Disagree	3- Agree	3- Agree	3- Agree	2- Disagree	3- Agree	3- Agree	3- Agree	3- Agree	3- Agree	2- Disagree	3- Agree	2- Disagree	3- Agree	4- Strongly agree	3- Agree	3- Agree	2- Disagree	3- Agree	3- Agree	3- Agree	2- Disagree	3- Agree	OK	3- Agree	2- Disagree
	No					no					OK	yes	5	0	40		OK	8	0		2- Disagree	2- Disagree	2- Disagree	4- Strongly agree	1- Strongly disagree	2- Disagree	1- Strongly disagree	4- Strongly agree	3- Agree	2- Disagree	3- Agree	3- Agree	3- Agree	3- Agree	2- Disagree	1- Strongly disagree	1- Strongly disagree	1- Strongly disagree	1- Strongly disagree	1- Strongly disagree	4- Strongly agree	1- Strongly disagree	2- Disagree	2- Disagree	1- Strongly disagree	3- Agree	OK	3- Agree	3- Agree
	Yes	2	0	30		no					OK	yes	7	0	30		OK	2	0		3- Agree	4- Strongly agree	4- Strongly agree	2- Disagree	4- Strongly agree	4- Strongly agree	4- Strongly agree	2- Disagree	4- Strongly agree	4- Strongly agree	4- Strongly agree	4- Strongly agree	4- Strongly agree	2- Disagree	4- Strongly agree	2- Disagree	4- Strongly agree	3- Agree	4- Strongly agree	4- Strongly agree	1- Strongly disagree	3- Agree	3- Agree	4- Strongly agree	3- Agree	4- Strongly agree	OK	4- Strongly agree	4- Strongly agree
	No					no					OK	no					OK		15		3- Agree	3- Agree	3- Agree	3- Agree	3- Agree	3- Agree	3- Agree	2- Disagree	3- Agree	3- Agree	3- Agree	3- Agree	3- Agree	2- Disagree	3- Agree	3- Agree	2- Disagree	3- Agree	2- Disagree	2- Disagree	2- Disagree	3- Agree	4- Strongly agree	4- Strongly agree	2- Disagree	4- Strongly agree	OK	4- Strongly agree	2- Disagree
	No					yes	5	1	0		OK	no					OK		15		3- Agree	4- Strongly agree	4- Strongly agree	2- Disagree	3- Agree	4- Strongly agree	3- Agree	3- Agree	3- Agree	2- Disagree	3- Agree	3- Agree	3- Agree	2- Disagree	4- Strongly agree	1- Strongly disagree	3- Agree	3- Agree	3- Agree	3- Agree	4- Strongly agree	4- Strongly agree	1- Strongly disagree	4- Strongly agree	1- Strongly disagree	3- Agree	OK	3- Agree	2- Disagree
	No					no					OK	yes	4	0	45		OK	6	30		3- Agree	3- Agree	3- Agree	2- Disagree	4- Strongly agree	3- Agree	3- Agree	2- Disagree	3- Agree	3- Agree	3- Agree	3- Agree	3- Agree	2- Disagree	3- Agree	2- Disagree	2- Disagree	3- Agree	3- Agree	3- Agree	2- Disagree	3- Agree	2- Disagree	3- Agree	3- Agree	3- Agree	OK	3- Agree	2- Disagree
	Yes	7	0	30		yes	7	4	0		OK	yes	4	3	0		OK	3	0		3- Agree	4- Strongly agree	4- Strongly agree	2- Disagree	4- Strongly agree	3- Agree	3- Agree	2- Disagree	4- Strongly agree	2- Disagree	4- Strongly agree	4- Strongly agree	4- Strongly agree	2- Disagree	4- Strongly agree	2- Disagree	2- Disagree	3- Agree	4- Strongly agree	3- Agree	2- Disagree	4- Strongly agree	3- Agree	4- Strongly agree	2- Disagree	3- Agree	OK	4- Strongly agree	3- Agree
	Yes	2	10	10		no					OK	yes	3	1	120		OK	7	2		3- Agree	3- Agree	3- Agree	2- Disagree	3- Agree	2- Disagree	2- Disagree	2- Disagree	3- Agree	3- Agree	3- Agree	3- Agree	3- Agree	2- Disagree	3- Agree	2- Disagree	3- Agree	3- Agree	3- Agree	3- Agree	3- Agree	3- Agree	2- Disagree	3- Agree	2- Disagree	3- Agree		4- Strongly agree	3- Agree
	Yes	3	1	60		yes	6	2	120		OK	yes	7	5	180		OK	2	120		3- Agree	3- Agree	4- Strongly agree	2- Disagree	3- Agree	3- Agree	3- Agree	1- Strongly disagree	4- Strongly agree	2- Disagree	3- Agree	3- Agree	3- Agree	2- Disagree	3- Agree	4- Strongly agree	3- Agree	3- Agree	3- Agree	4- Strongly agree	2- Disagree	3- Agree	3- Agree	3- Agree	3- Agree	3- Agree		3- Agree	1- Strongly disagree
	No					yes	7	1	60		OK	yes	7	1	30		OK	2	120		4- Strongly agree	4- Strongly agree	4- Strongly agree	2- Disagree	4- Strongly agree	3- Agree	4- Strongly agree	2- Disagree	4- Strongly agree	1- Strongly disagree	4- Strongly agree	4- Strongly agree	4- Strongly agree	4- Strongly agree	4- Strongly agree	2- Disagree	4- Strongly agree	4- Strongly agree	4- Strongly agree	4- Strongly agree	1- Strongly disagree	4- Strongly agree	4- Strongly agree	4- Strongly agree	4- Strongly agree	4- Strongly agree		4- Strongly agree	4- Strongly agree
	No					yes	5	1	30		OK	yes	7	1	30		OK	2	100		3- Agree	3- Agree	4- Strongly agree	1- Strongly disagree	3- Agree	3- Agree	1- Strongly disagree	1- Strongly disagree	3- Agree	2- Disagree	3- Agree	4- Strongly agree	3- Agree	1- Strongly disagree	4- Strongly agree	1- Strongly disagree	4- Strongly agree	2- Disagree	4- Strongly agree	3- Agree	1- Strongly disagree	2- Disagree	2- Disagree	4- Strongly agree	1- Strongly disagree	4- Strongly agree		4- Strongly agree	1- Strongly disagree
	No					yes	2	1	20		OK	yes	7	1	45		OK	2	100		3- Agree	3- Agree	3- Agree	2- Disagree	3- Agree	2- Disagree	2- Disagree	1- Strongly disagree	3- Agree	2- Disagree	3- Agree	3- Agree	3- Agree	1- Strongly disagree	3- Agree	1- Strongly disagree	2- Disagree	3- Agree	3- Agree	2- Disagree	1- Strongly disagree	2- Disagree	2- Disagree	3- Agree	2- Disagree	2- Disagree		3- Agree	2- Disagree
	Yes	5	1	0		yes	7	20	0		OK	yes	7	0	30		OK	5	0		3- Agree	3- Agree	3- Agree	3- Agree	3- Agree	3- Agree	3- Agree	2- Disagree	3- Agree	2- Disagree	3- Agree	3- Agree	3- Agree	4- Strongly agree	4- Strongly agree	2- Disagree	3- Agree	3- Agree	3- Agree	4- Strongly agree	2- Disagree	3- Agree	2- Disagree	3- Agree	2- Disagree	4- Strongly agree		3- Agree	2- Disagree
	No					yes	7	0	40		OK	yes	7	0	30		OK	5	0		3- Agree	4- Strongly agree	3- Agree	2- Disagree	4- Strongly agree	3- Agree	3- Agree	1- Strongly disagree	4- Strongly agree	2- Disagree	4- Strongly agree	4- Strongly agree	4- Strongly agree	2- Disagree	4- Strongly agree	3- Agree	3- Agree	2- Disagree	3- Agree	4- Strongly agree	2- Disagree	4- Strongly agree	4- Strongly agree	4- Strongly agree	2- Disagree	3- Agree		4- Strongly agree	2- Disagree
	Yes	6	3	100		yes	5	2	100		OK	yes	7	1	50		OK	2	100		4- Strongly agree	3- Agree	4- Strongly agree	2- Disagree	4- Strongly agree	4- Strongly agree	4- Strongly agree	1- Strongly disagree	4- Strongly agree	2- Disagree	4- Strongly agree	4- Strongly agree	4- Strongly agree	2- Disagree	4- Strongly agree	1- Strongly disagree	4- Strongly agree	4- Strongly agree	4- Strongly agree	4- Strongly agree	1- Strongly disagree	4- Strongly agree	4- Strongly agree	4- Strongly agree	1- Strongly disagree	3- Agree		4- Strongly agree	1- Strongly disagree
	No					no					OK	yes	6	6	50		OK	10	600		3- Agree	2- Disagree	3- Agree	2- Disagree	3- Agree	3- Agree	3- Agree	2- Disagree	3- Agree	2- Disagree	3- Agree	3- Agree	3- Agree	2- Disagree	2- Disagree	2- Disagree	3- Agree	2- Disagree	3- Agree	3- Agree	2- Disagree	3- Agree	2- Disagree	3- Agree	3- Agree	3- Agree		2- Disagree	2- Disagree
	No					no					OK	yes	7	3	100		OK	5	100		3- Agree	2- Disagree	3- Agree	1- Strongly disagree	4- Strongly agree	1- Strongly disagree	1- Strongly disagree	1- Strongly disagree	3- Agree	1- Strongly disagree	4- Strongly agree	3- Agree	2- Disagree	1- Strongly disagree	2- Disagree	2- Disagree	2- Disagree	3- Agree	3- Agree	4- Strongly agree	1- Strongly disagree	1- Strongly disagree	2- Disagree	3- Agree	4- Strongly agree	1- Strongly disagree		3- Agree	1- Strongly disagree
	No					no					OK	yes	7	3	30		OK	1	30		3- Agree	3- Agree	3- Agree	1- Strongly disagree	3- Agree	2- Disagree	4- Strongly agree	2- Disagree	3- Agree	2- Disagree	4- Strongly agree	4- Strongly agree	3- Agree	3- Agree	3- Agree	1- Strongly disagree	3- Agree	4- Strongly agree	3- Agree	3- Agree	3- Agree	3- Agree	4- Strongly agree	3- Agree	2- Disagree	4- Strongly agree	OK	3- Agree	2- Disagree
	No					yes	7	2	0		OK	yes	7	0	20		OK	8	0		4- Strongly agree	1- Strongly disagree	4- Strongly agree	1- Strongly disagree	4- Strongly agree	4- Strongly agree	4- Strongly agree	4- Strongly agree	4- Strongly agree	1- Strongly disagree	4- Strongly agree	4- Strongly agree	4- Strongly agree	1- Strongly disagree	4- Strongly agree	1- Strongly disagree	4- Strongly agree	4- Strongly agree	4- Strongly agree	4- Strongly agree	4- Strongly agree	4- Strongly agree	4- Strongly agree	4- Strongly agree	4- Strongly agree	4- Strongly agree	OK	4- Strongly agree	4- Strongly agree
	No					no					OK	yes	3	0	40		OK	2	0		3- Agree	4- Strongly agree	3- Agree	2- Disagree	3- Agree	2- Disagree	3- Agree	2- Disagree	3- Agree	3- Agree	3- Agree	3- Agree	3- Agree	4- Strongly agree	3- Agree	2- Disagree	3- Agree	3- Agree	4- Strongly agree	4- Strongly agree	2- Disagree	2- Disagree	2- Disagree	3- Agree	2- Disagree	3- Agree	OK	4- Strongly agree	2- Disagree
	Yes	3	3	0		yes	3	2	0		OK	yes	2	0	30		OK	8	0		3- Agree	3- Agree	3- Agree	2- Disagree	3- Agree	3- Agree	3- Agree	2- Disagree	3- Agree	3- Agree	3- Agree	3- Agree	3- Agree	2- Disagree	3- Agree	2- Disagree	3- Agree	3- Agree	3- Agree	3- Agree	2- Disagree	3- Agree	3- Agree	3- Agree	2- Disagree	3- Agree	OK	3- Agree	2- Disagree
	No					no					OK	yes	7	2	0		OK	1	0		3- Agree	3- Agree	1- Strongly disagree	3- Agree	4- Strongly agree	2- Disagree	2- Disagree	2- Disagree	1- Strongly disagree	2- Disagree	1- Strongly disagree	4- Strongly agree	3- Agree	3- Agree	3- Agree	3- Agree	3- Agree	4- Strongly agree	4- Strongly agree	4- Strongly agree	3- Agree	3- Agree	3- Agree	3- Agree	3- Agree	1- Strongly disagree	OK	3- Agree	3- Agree
	No					yes	1	0	15		OK	yes	1	0	45		OK	7	0		3- Agree	4- Strongly agree	3- Agree	2- Disagree	4- Strongly agree	4- Strongly agree	4- Strongly agree	1- Strongly disagree	4- Strongly agree	4- Strongly agree	4- Strongly agree	4- Strongly agree	4- Strongly agree	2- Disagree	4- Strongly agree	1- Strongly disagree	3- Agree	4- Strongly agree	4- Strongly agree	3- Agree	2- Disagree	3- Agree	4- Strongly agree	4- Strongly agree	2- Disagree	3- Agree	OK	3- Agree	2- Disagree
	No					no					OK	yes	3	0	30		OK	6	0		3- Agree	3- Agree	3- Agree	2- Disagree	3- Agree	2- Disagree	3- Agree	3- Agree	3- Agree	2- Disagree	3- Agree	3- Agree	3- Agree	2- Disagree	3- Agree	3- Agree	3- Agree	3- Agree	3- Agree	3- Agree	3- Agree	3- Agree	3- Agree	4- Strongly agree	4- Strongly agree	3- Agree	OK	4- Strongly agree	2- Disagree
	No					no					OK	yes	2	0	30		OK	4	0		3- Agree	4- Strongly agree	3- Agree	2- Disagree	3- Agree	3- Agree	2- Disagree	2- Disagree	3- Agree	3- Agree	3- Agree	3- Agree	3- Agree	3- Agree	4- Strongly agree	3- Agree	2- Disagree	3- Agree	3- Agree	3- Agree	2- Disagree	3- Agree	2- Disagree	3- Agree	3- Agree	3- Agree	OK	3- Agree	3- Agree
	No					yes	7	0	10		OK	yes	7	1	0		OK	5	0		3- Agree	3- Agree	3- Agree	2- Disagree	3- Agree	3- Agree	3- Agree	2- Disagree	3- Agree	2- Disagree	4- Strongly agree	3- Agree	3- Agree	2- Disagree	3- Agree	2- Disagree	3- Agree	2- Disagree	3- Agree	3- Agree	2- Disagree	3- Agree	3- Agree	3- Agree	3- Agree	3- Agree	OK	3- Agree	3- Agree
	No					no					OK	yes	5	0	25		OK	8	0		2- Disagree	3- Agree	3- Agree	2- Disagree	3- Agree	2- Disagree	2- Disagree	2- Disagree	3- Agree	3- Agree	4- Strongly agree	4- Strongly agree	3- Agree	1- Strongly disagree	2- Disagree	1- Strongly disagree	3- Agree	3- Agree	4- Strongly agree	3- Agree	1- Strongly disagree	2- Disagree	3- Agree	3- Agree	2- Disagree	4- Strongly agree	OK	3- Agree	2- Disagree
	No					yes	2	0	10		OK	no					OK	8	0		3- Agree	4- Strongly agree	4- Strongly agree	3- Agree	3- Agree	3- Agree	2- Disagree	3- Agree	3- Agree	3- Agree	3- Agree	3- Agree	3- Agree	2- Disagree	3- Agree	2- Disagree	2- Disagree	3- Agree	3- Agree	3- Agree	2- Disagree	3- Agree	2- Disagree	3- Agree	3- Agree	3- Agree	OK	3- Agree	2- Disagree
	No					no					OK	yes	3	0	30		OK	2	0		3- Agree	3- Agree	3- Agree	2- Disagree	2- Disagree	3- Agree	2- Disagree	2- Disagree	3- Agree	3- Agree	1- Strongly disagree	2- Disagree	2- Disagree	2- Disagree	2- Disagree	1- Strongly disagree	2- Disagree	2- Disagree	3- Agree	2- Disagree	2- Disagree	3- Agree	2- Disagree	3- Agree	3- Agree	3- Agree	OK	4- Strongly agree	2- Disagree
	No					yes	2	1	0		OK	yes	3	0	40		OK	8	0		4- Strongly agree	4- Strongly agree	3- Agree	2- Disagree	3- Agree	2- Disagree	3- Agree	2- Disagree	3- Agree	3- Agree	3- Agree	2- Disagree	2- Disagree	2- Disagree	3- Agree	3- Agree	2- Disagree	3- Agree	3- Agree	3- Agree	2- Disagree	3- Agree	2- Disagree	3- Agree	3- Agree	3- Agree	OK	3- Agree	3- Agree
	Yes	3	3	0		yes	7	3	0		OK	yes	7	0	40		OK	2	0		1- Strongly disagree	1- Strongly disagree	1- Strongly disagree	2- Disagree	1- Strongly disagree	1- Strongly disagree	3- Agree	3- Agree	1- Strongly disagree	1- Strongly disagree	3- Agree	3- Agree	3- Agree	2- Disagree	3- Agree	3- Agree	3- Agree	3- Agree	1- Strongly disagree	3- Agree	2- Disagree	3- Agree	2- Disagree	3- Agree	3- Agree	3- Agree	OK	1- Strongly disagree	3- Agree
	Yes	7	0	30		no					OK	yes	7	0	15		OK	3	0		3- Agree	3- Agree	3- Agree	2- Disagree	2- Disagree	3- Agree	3- Agree	1- Strongly disagree	3- Agree	3- Agree	1- Strongly disagree	1- Strongly disagree	3- Agree	1- Strongly disagree	3- Agree	2- Disagree	2- Disagree	2- Disagree	3- Agree	2- Disagree	2- Disagree	3- Agree	2- Disagree	3- Agree	3- Agree	4- Strongly agree		3- Agree	3- Agree
	No					yes	1	2	2		OK	yes	3	2	10		OK	5	90		3- Agree	4- Strongly agree	4- Strongly agree	2- Disagree	3- Agree	2- Disagree	2- Disagree	2- Disagree	4- Strongly agree	1- Strongly disagree	4- Strongly agree	4- Strongly agree	4- Strongly agree	1- Strongly disagree	2- Disagree	1- Strongly disagree	2- Disagree	4- Strongly agree	4- Strongly agree	4- Strongly agree	1- Strongly disagree	1- Strongly disagree	1- Strongly disagree	3- Agree	4- Strongly agree	4- Strongly agree	OK	4- Strongly agree	2- Disagree
	No					no					OK	yes	7	1	40		OK	2	100		1- Strongly disagree	3- Agree	3- Agree	2- Disagree	3- Agree	3- Agree	3- Agree	2- Disagree	3- Agree	2- Disagree	3- Agree	3- Agree	3- Agree	2- Disagree	3- Agree	3- Agree	3- Agree	3- Agree	3- Agree	3- Agree	2- Disagree	3- Agree	3- Agree	3- Agree	3- Agree	3- Agree	OK	3- Agree	2- Disagree
	No					yes	4	1	30		OK	yes	7	1	45		OK	5	200		3- Agree	4- Strongly agree	4- Strongly agree	2- Disagree	3- Agree	4- Strongly agree	2- Disagree	2- Disagree	3- Agree	3- Agree	3- Agree	3- Agree	4- Strongly agree	2- Disagree	3- Agree	2- Disagree	3- Agree	2- Disagree	3- Agree	3- Agree	2- Disagree	3- Agree	1- Strongly disagree	3- Agree	1- Strongly disagree	3- Agree	OK	3- Agree	2- Disagree
	Yes	1	3	30		yes	6	8	30		OK	yes	7	2	35		OK	5	50		3- Agree	3- Agree	3- Agree	2- Disagree	3- Agree	3- Agree	3- Agree	2- Disagree	3- Agree	2- Disagree	3- Agree	3- Agree	3- Agree	2- Disagree	3- Agree	2- Disagree	3- Agree	3- Agree	3- Agree	3- Agree	3- Agree	3- Agree	3- Agree	3- Agree	3- Agree	3- Agree	OK	4- Strongly agree	3- Agree
	Yes	5	3	35		yes	2	2	45		OK	yes	7	1	30		OK	4	120		3- Agree	3- Agree	3- Agree	4- Strongly agree	3- Agree	1- Strongly disagree	2- Disagree	2- Disagree	3- Agree	4- Strongly agree	3- Agree	3- Agree	2- Disagree	1- Strongly disagree	1- Strongly disagree	1- Strongly disagree	3- Agree	2- Disagree	4- Strongly agree	4- Strongly agree	2- Disagree	3- Agree	2- Disagree	3- Agree	1- Strongly disagree	3- Agree	OK	3- Agree	3- Agree
	No					yes	6	5	25		OK	yes	7	1	30		OK	5	120		2- Disagree	3- Agree	3- Agree	2- Disagree	3- Agree	2- Disagree	2- Disagree	3- Agree	3- Agree	3- Agree	2- Disagree	3- Agree	3- Agree	3- Agree	2- Disagree	2- Disagree	3- Agree	2- Disagree	3- Agree	3- Agree	3- Agree	2- Disagree	2- Disagree	2- Disagree	3- Agree	3- Agree	OK	3- Agree	3- Agree
	Yes	1	4	20		yes	7	2	40		OK	yes	7	2	30		OK	6	200		3- Agree	4- Strongly agree	4- Strongly agree	2- Disagree	3- Agree	4- Strongly agree	4- Strongly agree	1- Strongly disagree	4- Strongly agree	1- Strongly disagree	4- Strongly agree	4- Strongly agree	3- Agree	1- Strongly disagree	4- Strongly agree	1- Strongly disagree	4- Strongly agree	3- Agree	4- Strongly agree	4- Strongly agree	2- Disagree	3- Agree	3- Agree	3- Agree	3- Agree	2- Disagree	OK	4- Strongly agree	3- Agree
	Yes	6	8	45		yes	6	8	45		OK	yes	7	8	8		OK	4	4		4- Strongly agree	4- Strongly agree	3- Agree	2- Disagree	3- Agree	2- Disagree	4- Strongly agree	2- Disagree	4- Strongly agree	4- Strongly agree	4- Strongly agree	4- Strongly agree	2- Disagree	2- Disagree	4- Strongly agree	2- Disagree	4- Strongly agree	2- Disagree	4- Strongly agree	4- Strongly agree	2- Disagree	4- Strongly agree	4- Strongly agree	4- Strongly agree	2- Disagree	4- Strongly agree	OK	4- Strongly agree	3- Agree
	Yes	5	6	45		yes	7	5	45		OK	yes	7	3	45		OK	5	100		3- Agree	3- Agree	2- Disagree	2- Disagree	3- Agree	2- Disagree	2- Disagree	2- Disagree	4- Strongly agree	2- Disagree	3- Agree	3- Agree	3- Agree	1- Strongly disagree	2- Disagree	2- Disagree	3- Agree	2- Disagree	3- Agree	3- Agree	2- Disagree	3- Agree	2- Disagree	3- Agree	2- Disagree	3- Agree	OK	3- Agree	2- Disagree
	No					no					OK	yes	7	1	45		OK	2	50		3- Agree	3- Agree	3- Agree	2- Disagree	3- Agree	3- Agree	3- Agree	2- Disagree	3- Agree	2- Disagree	3- Agree	3- Agree	3- Agree	2- Disagree	3- Agree	2- Disagree	2- Disagree	2- Disagree	3- Agree	3- Agree	2- Disagree	3- Agree	2- Disagree	3- Agree	2- Disagree	3- Agree		3- Agree	2- Disagree
	Yes	3	1	40		yes	7	7	45		OK	yes	7	1	45		OK	6	40		4- Strongly agree	3- Agree	3- Agree	2- Disagree	3- Agree	4- Strongly agree	2- Disagree	2- Disagree	4- Strongly agree	1- Strongly disagree	3- Agree	3- Agree	3- Agree	2- Disagree	3- Agree	2- Disagree	3- Agree	3- Agree	3- Agree	3- Agree	1- Strongly disagree	3- Agree	3- Agree	3- Agree	2- Disagree	4- Strongly agree	OK	4- Strongly agree	2- Disagree
	Yes	2	5	45		yes	5	5	40		OK	yes	7	3	45		OK	5	50		3- Agree	2- Disagree	3- Agree	2- Disagree	4- Strongly agree	2- Disagree	1- Strongly disagree	2- Disagree	4- Strongly agree	3- Agree	3- Agree	4- Strongly agree	3- Agree	2- Disagree	2- Disagree	1- Strongly disagree	4- Strongly agree	3- Agree	3- Agree	3- Agree	3- Agree	3- Agree	2- Disagree	3- Agree	2- Disagree	3- Agree	OK	3- Agree	2- Disagree
	No					no					OK	yes	5	2	45		OK	6	50		4- Strongly agree	4- Strongly agree	4- Strongly agree	2- Disagree	4- Strongly agree	3- Agree	4- Strongly agree	2- Disagree	4- Strongly agree	2- Disagree	4- Strongly agree	4- Strongly agree	4- Strongly agree	2- Disagree	3- Agree	1- Strongly disagree	3- Agree	4- Strongly agree	4- Strongly agree	4- Strongly agree	2- Disagree	3- Agree	2- Disagree	4- Strongly agree	3- Agree	4- Strongly agree	OK	4- Strongly agree	2- Disagree
	Yes	4	2	45		yes	2	1	25		OK	yes	3	2	10		OK	7	50		3- Agree	3- Agree	3- Agree	2- Disagree	3- Agree	3- Agree	2- Disagree	2- Disagree	3- Agree	3- Agree	3- Agree	3- Agree	3- Agree	2- Disagree	3- Agree	2- Disagree	2- Disagree	3- Agree	2- Disagree	3- Agree	2- Disagree	3- Agree	3- Agree	3- Agree	3- Agree	3- Agree	OK	3- Agree	2- Disagree
	No					no					OK	yes	3	2	10		OK	7	10		3- Agree	3- Agree	3- Agree	2- Disagree	3- Agree	2- Disagree	3- Agree	3- Agree	3- Agree	2- Disagree	3- Agree	3- Agree	3- Agree	2- Disagree	3- Agree	2- Disagree	3- Agree	3- Agree	3- Agree	3- Agree	2- Disagree	2- Disagree	2- Disagree	3- Agree	2- Disagree	3- Agree		3- Agree	2- Disagree
	No					no						yes	1	1	15			18	55		1- Strongly disagree	2- Disagree	3- Agree	3- Agree	1- Strongly disagree	3- Agree	3- Agree	3- Agree	2- Disagree	4- Strongly agree	1- Strongly disagree	3- Agree	3- Agree	1- Strongly disagree	2- Disagree	3- Agree	2- Disagree	3- Agree	1- Strongly disagree	1- Strongly disagree	3- Agree	3- Agree	2- Disagree	4- Strongly agree	2- Disagree	4- Strongly agree		4- Strongly agree	3- Agree
	No					no					OK	yes	3	2	20		OK	10	400		3- Agree	1- Strongly disagree	2- Disagree	2- Disagree	3- Agree	2- Disagree	2- Disagree	3- Agree	3- Agree	2- Disagree	3- Agree	2- Disagree	2- Disagree	2- Disagree	3- Agree	3- Agree	2- Disagree	2- Disagree	2- Disagree	3- Agree	3- Agree	2- Disagree	2- Disagree	2- Disagree	3- Agree	3- Agree	OK	3- Agree	3- Agree
	Yes	3	1	0		yes	5	2	0		OK	yes	7	3	0		OK	3	0		4- Strongly agree	4- Strongly agree	3- Agree	2- Disagree	3- Agree	3- Agree	4- Strongly agree	2- Disagree	3- Agree	1- Strongly disagree	3- Agree	4- Strongly agree	3- Agree	1- Strongly disagree	3- Agree	2- Disagree	3- Agree	3- Agree	4- Strongly agree	3- Agree	2- Disagree	3- Agree	3- Agree	4- Strongly agree	3- Agree	3- Agree	OK	3- Agree	2- Disagree
	No					yes	2	1	0		OK	yes	7	2	0		OK	5	0		2- Disagree	3- Agree	3- Agree	3- Agree	3- Agree	2- Disagree	2- Disagree	3- Agree	3- Agree	3- Agree	3- Agree	3- Agree	3- Agree	3- Agree	2- Disagree	3- Agree	2- Disagree	2- Disagree	3- Agree	2- Disagree	3- Agree	2- Disagree	2- Disagree	3- Agree	3- Agree	3- Agree	OK	3- Agree	3- Agree
	Yes	4	2	30		no					OK	yes	6	2	30		OK	5	300		3- Agree	3- Agree	3- Agree	4- Strongly agree	3- Agree	3- Agree	2- Disagree	2- Disagree	3- Agree	3- Agree	3- Agree	3- Agree	3- Agree	2- Disagree	3- Agree	2- Disagree	2- Disagree	2- Disagree	3- Agree	3- Agree	1- Strongly disagree	2- Disagree	3- Agree	3- Agree	3- Agree	3- Agree	OK	3- Agree	3- Agree
	No					yes	3	1	20		OK	yes	7	2	20		OK	3	50		3- Agree	3- Agree	3- Agree	2- Disagree	3- Agree	3- Agree	2- Disagree	2- Disagree	3- Agree	2- Disagree	2- Disagree	3- Agree	3- Agree	2- Disagree	3- Agree	2- Disagree	2- Disagree	2- Disagree	3- Agree	3- Agree	2- Disagree	3- Agree	3- Agree	3- Agree	2- Disagree	3- Agree	OK	3- Agree	2- Disagree
	No					yes	5	1	10		OK	yes	7	1	30		OK	10	60		3- Agree	3- Agree	4- Strongly agree	2- Disagree	3- Agree	2- Disagree	3- Agree	2- Disagree	4- Strongly agree	2- Disagree	3- Agree	3- Agree	2- Disagree	2- Disagree	3- Agree	2- Disagree	2- Disagree	3- Agree	3- Agree	3- Agree	2- Disagree	3- Agree	2- Disagree	3- Agree	3- Agree	3- Agree	OK	3- Agree	3- Agree
	Yes	7	2	45		yes	7	1	40		OK	yes	4	1	10		OK	12	60		4- Strongly agree	3- Agree	3- Agree	1- Strongly disagree	4- Strongly agree	3- Agree	3- Agree	2- Disagree	3- Agree	4- Strongly agree	3- Agree	4- Strongly agree	3- Agree	3- Agree	4- Strongly agree	1- Strongly disagree	3- Agree	3- Agree	3- Agree	3- Agree	2- Disagree	3- Agree	3- Agree	4- Strongly agree	4- Strongly agree	3- Agree	OK	3- Agree	2- Disagree
	No					no					OK	yes	5	1	30		OK	2	60		3- Agree	3- Agree	3- Agree	1- Strongly disagree	1- Strongly disagree	3- Agree	3- Agree	2- Disagree	3- Agree	2- Disagree	3- Agree	3- Agree	3- Agree	3- Agree	2- Disagree	3- Agree	3- Agree	2- Disagree	3- Agree	3- Agree	2- Disagree	2- Disagree	3- Agree	3- Agree	3- Agree	3- Agree	OK	3- Agree	2- Disagree
	No					no					OK	yes	4	1	45		OK	3	45		3- Agree	2- Disagree	3- Agree	2- Disagree	4- Strongly agree	3- Agree	4- Strongly agree	1- Strongly disagree	4- Strongly agree	1- Strongly disagree	3- Agree	3- Agree	4- Strongly agree	1- Strongly disagree	3- Agree	1- Strongly disagree	3- Agree	4- Strongly agree	3- Agree	2- Disagree	1- Strongly disagree	3- Agree	2- Disagree	3- Agree	3- Agree	4- Strongly agree	OK	3- Agree	2- Disagree
	Yes	2	4	40		yes	1	2	23		OK	yes	5	1	0		OK	8	0		4- Strongly agree	3- Agree	3- Agree	2- Disagree	3- Agree	3- Agree	3- Agree	2- Disagree	3- Agree	3- Agree	3- Agree	3- Agree	3- Agree	2- Disagree	3- Agree	2- Disagree	3- Agree	3- Agree	3- Agree	3- Agree	2- Disagree	3- Agree	3- Agree	2- Disagree	3- Agree	3- Agree	OK	3- Agree	3- Agree
	No					no					OK	yes	4	1	0		OK	8	0		3- Agree	3- Agree	4- Strongly agree	2- Disagree	4- Strongly agree	2- Disagree	2- Disagree	4- Strongly agree	4- Strongly agree	3- Agree	4- Strongly agree	4- Strongly agree	4- Strongly agree	2- Disagree	4- Strongly agree	2- Disagree	4- Strongly agree	2- Disagree	4- Strongly agree	4- Strongly agree	2- Disagree	4- Strongly agree	3- Agree	3- Agree	4- Strongly agree	4- Strongly agree	OK	4- Strongly agree	3- Agree
	Yes	2	0	5		no					OK	yes	1	3	0		OK	2	0		3- Agree	3- Agree	4- Strongly agree	2- Disagree	3- Agree	3- Agree	3- Agree	2- Disagree	3- Agree	3- Agree	3- Agree	3- Agree	3- Agree	2- Disagree	3- Agree	2- Disagree	3- Agree	3- Agree	4- Strongly agree	4- Strongly agree	2- Disagree	3- Agree	3- Agree	3- Agree	3- Agree	3- Agree	OK	4- Strongly agree	2- Disagree
	No					yes	2	1	0		OK	no					OK	8	0		3- Agree	3- Agree	4- Strongly agree	2- Disagree	4- Strongly agree	3- Agree	2- Disagree	2- Disagree	4- Strongly agree	3- Agree	4- Strongly agree	4- Strongly agree	4- Strongly agree	2- Disagree	3- Agree	1- Strongly disagree	4- Strongly agree	2- Disagree	3- Agree	3- Agree	2- Disagree	3- Agree	2- Disagree	4- Strongly agree	3- Agree	3- Agree	OK	3- Agree	2- Disagree
	Yes	7	5	0		no					OK	yes	7	0	30		OK	2	0		4- Strongly agree	4- Strongly agree	4- Strongly agree	1- Strongly disagree	4- Strongly agree	4- Strongly agree	1- Strongly disagree	1- Strongly disagree	4- Strongly agree	1- Strongly disagree	4- Strongly agree	4- Strongly agree	4- Strongly agree	1- Strongly disagree	4- Strongly agree	1- Strongly disagree	4- Strongly agree	1- Strongly disagree	4- Strongly agree	4- Strongly agree	1- Strongly disagree	4- Strongly agree	4- Strongly agree	4- Strongly agree	1- Strongly disagree	4- Strongly agree	OK	4- Strongly agree	1- Strongly disagree
	No					no					OK	yes	5	1	0		OK	8	0		3- Agree	3- Agree	1- Strongly disagree	3- Agree	4- Strongly agree	3- Agree	2- Disagree	3- Agree	3- Agree	3- Agree	3- Agree	3- Agree	3- Agree	2- Disagree	2- Disagree	3- Agree	2- Disagree	3- Agree	3- Agree	3- Agree	2- Disagree	2- Disagree	3- Agree	3- Agree	3- Agree	3- Agree		4- Strongly agree	2- Disagree
	Yes	5	2	30		yes	2	2			OK	yes	5	1	30		OK	4	0		4- Strongly agree	4- Strongly agree	4- Strongly agree	2- Disagree	4- Strongly agree	4- Strongly agree	4- Strongly agree	2- Disagree	4- Strongly agree	3- Agree	3- Agree	3- Agree	3- Agree	2- Disagree	3- Agree	2- Disagree	3- Agree	4- Strongly agree	4- Strongly agree	4- Strongly agree	2- Disagree	4- Strongly agree	1- Strongly disagree	3- Agree	3- Agree	3- Agree	OK	4- Strongly agree	1- Strongly disagree
	No					no					OK	yes	7	1			OK	5	0		2- Disagree	2- Disagree	2- Disagree	3- Agree	2- Disagree	2- Disagree	2- Disagree	3- Agree	3- Agree	3- Agree	2- Disagree	3- Agree	2- Disagree	3- Agree	2- Disagree	3- Agree	2- Disagree	1- Strongly disagree	3- Agree	2- Disagree	3- Agree	2- Disagree	1- Strongly disagree	3- Agree	3- Agree	2- Disagree	OK	3- Agree	3- Agree
	No					no					OK	yes	7	1	30		OK	6	0		4- Strongly agree	4- Strongly agree	3- Agree	2- Disagree	3- Agree	3- Agree	4- Strongly agree	2- Disagree	4- Strongly agree	4- Strongly agree	4- Strongly agree	4- Strongly agree	4- Strongly agree	3- Agree	4- Strongly agree	2- Disagree	4- Strongly agree	4- Strongly agree	4- Strongly agree	4- Strongly agree	3- Agree	2- Disagree	2- Disagree	3- Agree	3- Agree	3- Agree	OK	4- Strongly agree	3- Agree
	No					no					OK	yes	5	0	15		OK	7	0		3- Agree	3- Agree	4- Strongly agree	2- Disagree	3- Agree	4- Strongly agree	3- Agree	3- Agree	3- Agree	2- Disagree	3- Agree	3- Agree	3- Agree	2- Disagree	3- Agree	2- Disagree	2- Disagree	3- Agree	2- Disagree	3- Agree	2- Disagree	4- Strongly agree	2- Disagree	3- Agree	2- Disagree	4- Strongly agree	OK	4- Strongly agree	3- Agree
	No					no					OK	yes	5	0	20		OK	8	0		3- Agree	4- Strongly agree	4- Strongly agree	2- Disagree	1- Strongly disagree	4- Strongly agree	4- Strongly agree	2- Disagree	3- Agree	3- Agree	4- Strongly agree	4- Strongly agree	3- Agree	2- Disagree	4- Strongly agree	2- Disagree	3- Agree	4- Strongly agree	4- Strongly agree	3- Agree	3- Agree	3- Agree	3- Agree	4- Strongly agree	3- Agree	4- Strongly agree	OK	3- Agree	4- Strongly agree
	No					no					OK	yes	4	1	30		OK	5	0		3- Agree	3- Agree	3- Agree	2- Disagree	4- Strongly agree	3- Agree	3- Agree	2- Disagree	3- Agree	3- Agree	3- Agree	4- Strongly agree	3- Agree	2- Disagree	4- Strongly agree	3- Agree	3- Agree	3- Agree	4- Strongly agree	4- Strongly agree	2- Disagree	3- Agree	3- Agree	4- Strongly agree	3- Agree	4- Strongly agree	OK	4- Strongly agree	2- Disagree
	No					yes	2	1	30		OK	yes	5	1	0		OK	5	0		4- Strongly agree	3- Agree	4- Strongly agree	2- Disagree	4- Strongly agree	4- Strongly agree	3- Agree	2- Disagree	4- Strongly agree	2- Disagree	3- Agree	3- Agree	3- Agree	2- Disagree	3- Agree	2- Disagree	3- Agree	3- Agree	3- Agree	4- Strongly agree	2- Disagree	4- Strongly agree	2- Disagree	4- Strongly agree	3- Agree	3- Agree		4- Strongly agree	4- Strongly agree
	No					no					OK	yes	5	2	30		OK	6	0		3- Agree	4- Strongly agree	4- Strongly agree	2- Disagree	3- Agree	3- Agree	2- Disagree	2- Disagree	3- Agree	3- Agree	2- Disagree	3- Agree	3- Agree	2- Disagree	3- Agree	2- Disagree	3- Agree	2- Disagree	3- Agree	3- Agree	2- Disagree	2- Disagree	2- Disagree	3- Agree	4- Strongly agree	3- Agree		3- Agree	2- Disagree
	No					no					OK	yes	7	2	30		OK	5	30		3- Agree	3- Agree	4- Strongly agree	2- Disagree	3- Agree	3- Agree	1- Strongly disagree	1- Strongly disagree	3- Agree	2- Disagree	3- Agree	3- Agree	3- Agree	2- Disagree	3- Agree	1- Strongly disagree	3- Agree	1- Strongly disagree	3- Agree	2- Disagree	1- Strongly disagree	1- Strongly disagree	1- Strongly disagree	3- Agree	3- Agree	4- Strongly agree	OK	2- Disagree	4- Strongly agree
	No					no					OK	yes	2	0	30		OK	9	0		3- Agree	4- Strongly agree	3- Agree	2- Disagree	3- Agree	3- Agree	2- Disagree	2- Disagree	3- Agree	3- Agree	3- Agree	3- Agree	2- Disagree	2- Disagree	3- Agree	2- Disagree	3- Agree	3- Agree	3- Agree	4- Strongly agree	2- Disagree	2- Disagree	3- Agree	4- Strongly agree	2- Disagree	3- Agree		4- Strongly agree	3- Agree
	No					yes	6	1			OK	yes	7	0	25		OK	5	0		3- Agree	3- Agree	3- Agree	2- Disagree	3- Agree	4- Strongly agree	3- Agree	2- Disagree	3- Agree	1- Strongly disagree	3- Agree	3- Agree	3- Agree	1- Strongly disagree	3- Agree	2- Disagree	3- Agree	3- Agree	3- Agree	4- Strongly agree	3- Agree	4- Strongly agree	3- Agree	4- Strongly agree	2- Disagree	4- Strongly agree	OK	4- Strongly agree	2- Disagree
	Yes	4	2			no					OK	yes	7	1	30		OK	5	0		3- Agree	3- Agree	3- Agree	2- Disagree	3- Agree	3- Agree	3- Agree	2- Disagree	3- Agree	2- Disagree	3- Agree	3- Agree	3- Agree	2- Disagree	3- Agree	1- Strongly disagree	2- Disagree	3- Agree	3- Agree	2- Disagree	2- Disagree	3- Agree	2- Disagree	3- Agree	3- Agree	3- Agree	OK	4- Strongly agree	2- Disagree
	No					yes	3	2	0		OK	yes	5	1	30			6	0		2- Disagree	2- Disagree	2- Disagree	3- Agree	3- Agree	2- Disagree	2- Disagree	3- Agree	3- Agree	3- Agree	3- Agree	3- Agree	3- Agree	2- Disagree	2- Disagree	3- Agree	2- Disagree	2- Disagree	3- Agree	2- Disagree	2- Disagree	2- Disagree	2- Disagree	3- Agree	3- Agree	3- Agree	OK	3- Agree	3- Agree
	No					no					OK	no					OK	2	30		2- Disagree	3- Agree	2- Disagree	2- Disagree	2- Disagree	2- Disagree	3- Agree	3- Agree	3- Agree	2- Disagree	2- Disagree	3- Agree	3- Agree	3- Agree	2- Disagree	3- Agree	2- Disagree	3- Agree	3- Agree	3- Agree	2- Disagree	3- Agree	3- Agree	4- Strongly agree	4- Strongly agree	4- Strongly agree	OK	4- Strongly agree	4- Strongly agree
	Yes	2	0	30		no					OK	yes	2	3	0		OK	5	45		3- Agree	3- Agree	3- Agree	2- Disagree	3- Agree	3- Agree	1- Strongly disagree	3- Agree	3- Agree	3- Agree	3- Agree	3- Agree	3- Agree	2- Disagree	4- Strongly agree	3- Agree	1- Strongly disagree	1- Strongly disagree	3- Agree	3- Agree	3- Agree	3- Agree	3- Agree	3- Agree	4- Strongly agree	3- Agree	OK	2- Disagree	2- Disagree
	No					no					OK	no					OK	5	25		1- Strongly disagree	3- Agree	3- Agree	3- Agree	3- Agree	1- Strongly disagree	3- Agree	4- Strongly agree	3- Agree	3- Agree	3- Agree	3- Agree	3- Agree	4- Strongly agree	1- Strongly disagree	4- Strongly agree	1- Strongly disagree	3- Agree	3- Agree	3- Agree	3- Agree	3- Agree	3- Agree	3- Agree	4- Strongly agree	3- Agree		4- Strongly agree	2- Disagree
	Yes	3	1	5		no					OK	yes	3	5	0		OK	12	0		4- Strongly agree	4- Strongly agree	4- Strongly agree	2- Disagree	3- Agree	3- Agree	3- Agree	2- Disagree	3- Agree	2- Disagree	3- Agree	2- Disagree	3- Agree	2- Disagree	2- Disagree	2- Disagree	2- Disagree	3- Agree	3- Agree	2- Disagree	2- Disagree	3- Agree	3- Agree	3- Agree	3- Agree	3- Agree	OK	2- Disagree	2- Disagree
	No					yes	2	0	30		OK	yes	7	1	0		OK	5	0		3- Agree	3- Agree	3- Agree	2- Disagree	3- Agree	3- Agree	3- Agree	2- Disagree	3- Agree	3- Agree	3- Agree	3- Agree	3- Agree	2- Disagree	3- Agree	2- Disagree	3- Agree	3- Agree	3- Agree	3- Agree	2- Disagree	3- Agree	3- Agree	3- Agree	2- Disagree	3- Agree	OK	3- Agree	2- Disagree
	Yes	1	3	0		no					OK	yes	7	0	45		OK	6	0		3- Agree	3- Agree	3- Agree	3- Agree	4- Strongly agree	2- Disagree	3- Agree	2- Disagree	3- Agree	3- Agree	3- Agree	3- Agree	4- Strongly agree	2- Disagree	4- Strongly agree	2- Disagree	3- Agree	3- Agree	3- Agree	3- Agree	2- Disagree	3- Agree	3- Agree	3- Agree	3- Agree	3- Agree	OK	3- Agree	2- Disagree
	No					yes	2	1	30		OK	no					OK	12	0		3- Agree	3- Agree	2- Disagree	2- Disagree	3- Agree	2- Disagree	2- Disagree	2- Disagree	3- Agree	3- Agree	3- Agree	2- Disagree	3- Agree	2- Disagree	3- Agree	3- Agree	3- Agree	3- Agree	3- Agree	3- Agree	2- Disagree	3- Agree	3- Agree	3- Agree	3- Agree	3- Agree	OK	3- Agree	2- Disagree
	Yes	3	2	5		yes	4	2	10		OK	yes	7	2	5		OK	5	5		4- Strongly agree	4- Strongly agree	4- Strongly agree	2- Disagree	4- Strongly agree	4- Strongly agree	4- Strongly agree	2- Disagree	4- Strongly agree	2- Disagree	4- Strongly agree	4- Strongly agree	4- Strongly agree	2- Disagree	4- Strongly agree	2- Disagree	4- Strongly agree	4- Strongly agree	4- Strongly agree	4- Strongly agree	2- Disagree	4- Strongly agree	4- Strongly agree	4- Strongly agree	4- Strongly agree	4- Strongly agree	OK	4- Strongly agree	4- Strongly agree
	No					no					OK	no					OK	10	0		3- Agree	3- Agree	3- Agree	2- Disagree	3- Agree	3- Agree	2- Disagree	3- Agree	4- Strongly agree	3- Agree	3- Agree	3- Agree	3- Agree	2- Disagree	4- Strongly agree	4- Strongly agree	3- Agree	3- Agree	3- Agree	2- Disagree	2- Disagree	2- Disagree	2- Disagree	3- Agree	2- Disagree	3- Agree	OK	4- Strongly agree	2- Disagree
	Yes	5	2	1		yes	5	3	20		OK	yes	7	1	1		OK	10	30		3- Agree	3- Agree	3- Agree	3- Agree	3- Agree	3- Agree	3- Agree	2- Disagree	3- Agree	2- Disagree	3- Agree	3- Agree	3- Agree	2- Disagree	3- Agree	3- Agree	3- Agree	3- Agree	3- Agree	2- Disagree	3- Agree	3- Agree	3- Agree	3- Agree	3- Agree	3- Agree	OK	3- Agree	3- Agree
	No					yes	3	2	0		OK	yes	7	2	30		OK	6	0		4- Strongly agree	3- Agree	3- Agree	1- Strongly disagree	3- Agree	3- Agree	3- Agree	2- Disagree	4- Strongly agree	2- Disagree	3- Agree	3- Agree	3- Agree	1- Strongly disagree	3- Agree	2- Disagree	3- Agree	4- Strongly agree	4- Strongly agree	3- Agree	1- Strongly disagree	3- Agree	3- Agree	4- Strongly agree	3- Agree	3- Agree	OK	4- Strongly agree	2- Disagree
	No					no					OK	yes	5	0	15		OK	6	0		3- Agree	3- Agree	3- Agree	2- Disagree	3- Agree	4- Strongly agree	4- Strongly agree	2- Disagree	4- Strongly agree	2- Disagree	3- Agree	4- Strongly agree	3- Agree	2- Disagree	3- Agree	1- Strongly disagree	3- Agree	3- Agree	4- Strongly agree	4- Strongly agree	2- Disagree	3- Agree	4- Strongly agree	4- Strongly agree	3- Agree	3- Agree	OK	4- Strongly agree	2- Disagree
	Yes	6	1	30		yes	2	1	0		OK	yes	7	2	0		OK	0	20		4- Strongly agree	4- Strongly agree	4- Strongly agree	2- Disagree	4- Strongly agree	4- Strongly agree	4- Strongly agree	2- Disagree	4- Strongly agree	4- Strongly agree	4- Strongly agree	4- Strongly agree	4- Strongly agree	4- Strongly agree	2- Disagree	2- Disagree	4- Strongly agree	2- Disagree	3- Agree	4- Strongly agree	4- Strongly agree	4- Strongly agree	4- Strongly agree	4- Strongly agree	2- Disagree	4- Strongly agree	OK	4- Strongly agree	4- Strongly agree
	Yes	1	0	30		yes	7	3	0		OK	yes	7	1	0		OK	5	0		4- Strongly agree	4- Strongly agree	4- Strongly agree	2- Disagree	3- Agree	2- Disagree	4- Strongly agree	2- Disagree	4- Strongly agree	2- Disagree	3- Agree	3- Agree	3- Agree	2- Disagree	3- Agree	2- Disagree	3- Agree	3- Agree	4- Strongly agree	4- Strongly agree	2- Disagree	4- Strongly agree	4- Strongly agree	3- Agree	4- Strongly agree	4- Strongly agree	OK	3- Agree	2- Disagree
	No					yes	3	2	30		OK	yes	7	0	30		OK	8	0		4- Strongly agree	4- Strongly agree	3- Agree	2- Disagree	3- Agree	3- Agree	3- Agree	2- Disagree	3- Agree	3- Agree	3- Agree	3- Agree	2- Disagree	2- Disagree	3- Agree	2- Disagree	3- Agree	3- Agree	3- Agree	4- Strongly agree	2- Disagree	3- Agree	3- Agree	3- Agree	4- Strongly agree	3- Agree	OK	2- Disagree	4- Strongly agree
	No					no					OK	yes	7	0	15		OK	6	0		3- Agree	3- Agree	4- Strongly agree	3- Agree	3- Agree	3- Agree	3- Agree	3- Agree	4- Strongly agree	3- Agree	4- Strongly agree	3- Agree	3- Agree	2- Disagree	3- Agree	2- Disagree	3- Agree	4- Strongly agree	3- Agree	4- Strongly agree	2- Disagree	2- Disagree	2- Disagree	3- Agree	3- Agree	3- Agree	OK	4- Strongly agree	1- Strongly disagree
	No					yes	1	4	0		OK	yes	7	5	0		OK	2	0		4- Strongly agree	4- Strongly agree	4- Strongly agree	2- Disagree	3- Agree	3- Agree	4- Strongly agree	3- Agree	4- Strongly agree	4- Strongly agree	4- Strongly agree	4- Strongly agree	3- Agree	2- Disagree	4- Strongly agree	2- Disagree	3- Agree	2- Disagree	4- Strongly agree	3- Agree	2- Disagree	3- Agree	2- Disagree	4- Strongly agree	3- Agree	3- Agree	OK	4- Strongly agree	3- Agree
	No					yes		4	25		OK	yes	2	1	30		OK	6	30		3- Agree	3- Agree	3- Agree	2- Disagree	3- Agree	3- Agree	2- Disagree	3- Agree	3- Agree	2- Disagree	3- Agree	3- Agree	3- Agree	2- Disagree	3- Agree	3- Agree	3- Agree	3- Agree	3- Agree	3- Agree	2- Disagree	2- Disagree	2- Disagree	3- Agree	3- Agree	3- Agree	OK	3- Agree	3- Agree
	Yes	2	3	0		yes	5	4	30		OK	yes	1	0	45		OK	6	55		4- Strongly agree	4- Strongly agree	4- Strongly agree	2- Disagree	4- Strongly agree	2- Disagree	3- Agree	2- Disagree	4- Strongly agree	2- Disagree	4- Strongly agree	4- Strongly agree	4- Strongly agree	2- Disagree	3- Agree	2- Disagree	3- Agree	3- Agree	4- Strongly agree	4- Strongly agree	2- Disagree	4- Strongly agree	4- Strongly agree	3- Agree	2- Disagree	4- Strongly agree	OK	4- Strongly agree	2- Disagree
	Yes	3	3	30		yes	3	1	45		OK	yes	5	5	3		OK	2	30		4- Strongly agree	4- Strongly agree	3- Agree	3- Agree	3- Agree	3- Agree	4- Strongly agree	2- Disagree	4- Strongly agree	3- Agree	3- Agree	3- Agree	3- Agree	3- Agree	4- Strongly agree	3- Agree	3- Agree	4- Strongly agree	4- Strongly agree	4- Strongly agree	4- Strongly agree	4- Strongly agree	3- Agree	3- Agree	3- Agree	4- Strongly agree	OK	4- Strongly agree	2- Disagree
	Yes	2	3	0		yes	1	0	30		OK	yes	7	2	0		OK	4	0		3- Agree	4- Strongly agree	4- Strongly agree	1- Strongly disagree	4- Strongly agree	3- Agree	4- Strongly agree	1- Strongly disagree	3- Agree	2- Disagree	3- Agree	3- Agree	3- Agree	1- Strongly disagree	3- Agree	2- Disagree	3- Agree	3- Agree	4- Strongly agree	4- Strongly agree	2- Disagree	4- Strongly agree	3- Agree	4- Strongly agree	3- Agree	4- Strongly agree	OK	3- Agree	2- Disagree
	Yes	2	1	30		yes	3	0	45		OK	yes	4	3	0		OK	1	60		3- Agree	3- Agree	3- Agree	2- Disagree	3- Agree	3- Agree	3- Agree	2- Disagree	4- Strongly agree	3- Agree	3- Agree	3- Agree	3- Agree	2- Disagree	3- Agree	3- Agree	3- Agree	3- Agree	3- Agree	3- Agree	2- Disagree	3- Agree	3- Agree	3- Agree	2- Disagree	2- Disagree	OK	3- Agree	2- Disagree
	Yes	1	0	25		no					OK	yes	3	2	0		OK	8	0		3- Agree	3- Agree	4- Strongly agree	2- Disagree	4- Strongly agree	3- Agree	2- Disagree	1- Strongly disagree	4- Strongly agree	3- Agree	4- Strongly agree	4- Strongly agree	4- Strongly agree	2- Disagree	3- Agree	3- Agree	2- Disagree	3- Agree	4- Strongly agree	3- Agree	2- Disagree	3- Agree	2- Disagree	3- Agree	3- Agree	3- Agree	OK	4- Strongly agree	2- Disagree
	No					no					OK	yes	7	5	5		OK	8	40		4- Strongly agree	4- Strongly agree	4- Strongly agree	2- Disagree	4- Strongly agree	3- Agree	3- Agree	1- Strongly disagree	4- Strongly agree	3- Agree	4- Strongly agree	4- Strongly agree	4- Strongly agree	1- Strongly disagree	3- Agree	2- Disagree	2- Disagree	3- Agree	3- Agree	3- Agree	1- Strongly disagree	3- Agree	3- Agree	3- Agree	3- Agree	3- Agree	OK	4- Strongly agree	2- Disagree
	No					no					OK	yes	4	1	0			6	0		2- Disagree	3- Agree	3- Agree	1- Strongly disagree	3- Agree	3- Agree	2- Disagree	2- Disagree	3- Agree	2- Disagree	3- Agree	3- Agree	2- Disagree	2- Disagree	3- Agree	2- Disagree	2- Disagree	3- Agree	2- Disagree	2- Disagree	2- Disagree	3- Agree	2- Disagree	3- Agree	3- Agree	3- Agree	OK	3- Agree	3- Agree
	Yes	1	1	0		no					OK	yes	2	4	0		OK	6	0		2- Disagree	3- Agree	3- Agree	2- Disagree	3- Agree	3- Agree	3- Agree	1- Strongly disagree	3- Agree	2- Disagree	3- Agree	3- Agree	3- Agree	1- Strongly disagree	4- Strongly agree	1- Strongly disagree	1- Strongly disagree	2- Disagree	3- Agree	3- Agree	1- Strongly disagree	2- Disagree	1- Strongly disagree	3- Agree	1- Strongly disagree	3- Agree	OK	3- Agree	2- Disagree
	Yes	2	2	0		no					OK	yes	1	2	30		OK	8	30		3- Agree	2- Disagree	2- Disagree	2- Disagree	3- Agree	2- Disagree	3- Agree	2- Disagree	2- Disagree	2- Disagree	2- Disagree	2- Disagree	2- Disagree	2- Disagree	3- Agree	2- Disagree	2- Disagree	3- Agree	2- Disagree	2- Disagree	2- Disagree	2- Disagree	2- Disagree	2- Disagree	2- Disagree	3- Agree	OK	2- Disagree	3- Agree
	No					no					OK	no					OK	9	30		1- Strongly disagree	1- Strongly disagree	1- Strongly disagree	1- Strongly disagree	1- Strongly disagree	1- Strongly disagree	1- Strongly disagree	4- Strongly agree	1- Strongly disagree	4- Strongly agree	1- Strongly disagree	1- Strongly disagree	1- Strongly disagree	1- Strongly disagree	1- Strongly disagree	4- Strongly agree	1- Strongly disagree	1- Strongly disagree	1- Strongly disagree	1- Strongly disagree	4- Strongly agree	1- Strongly disagree	1- Strongly disagree	1- Strongly disagree	1- Strongly disagree	1- Strongly disagree	OK	4- Strongly agree	4- Strongly agree
	No					yes	1	0	30			yes	7	1	0			3	0		3- Agree	3- Agree	3- Agree	2- Disagree	3- Agree	3- Agree	2- Disagree	2- Disagree	3- Agree	3- Agree	3- Agree	3- Agree	3- Agree	2- Disagree	3- Agree	2- Disagree	3- Agree	3- Agree	3- Agree	3- Agree	2- Disagree	3- Agree	3- Agree	3- Agree	3- Agree	3- Agree	OK	4- Strongly agree	3- Agree
	No					yes	2	0	10			yes	5	0	30			2			3- Agree	4- Strongly agree	4- Strongly agree	3- Agree	4- Strongly agree	4- Strongly agree	3- Agree	4- Strongly agree	4- Strongly agree	4- Strongly agree	4- Strongly agree	4- Strongly agree	4- Strongly agree	1- Strongly disagree	4- Strongly agree	3- Agree	4- Strongly agree	2- Disagree	4- Strongly agree	3- Agree	2- Disagree	2- Disagree	2- Disagree	3- Agree	3- Agree	3- Agree		4- Strongly agree	4- Strongly agree
	Yes	2	1	30		yes	1	0	15			yes	7		25			4	0		4- Strongly agree	3- Agree	4- Strongly agree	2- Disagree	3- Agree	3- Agree	4- Strongly agree	1- Strongly disagree	3- Agree	2- Disagree	3- Agree	3- Agree	3- Agree	1- Strongly disagree	1- Strongly disagree	2- Disagree	3- Agree	3- Agree	3- Agree	3- Agree	1- Strongly disagree	3- Agree	2- Disagree	3- Agree	2- Disagree	3- Agree		3- Agree	1- Strongly disagree
	No					yes	3	0	15			yes	3	0	20			4	0		3- Agree	4- Strongly agree	4- Strongly agree	2- Disagree	3- Agree	4- Strongly agree	4- Strongly agree	2- Disagree	4- Strongly agree	2- Disagree	4- Strongly agree	4- Strongly agree	3- Agree	2- Disagree	2- Disagree	3- Agree	4- Strongly agree	3- Agree	4- Strongly agree	3- Agree	2- Disagree	2- Disagree	3- Agree	4- Strongly agree	3- Agree	3- Agree	OK	4- Strongly agree	2- Disagree
	No					yes	7	1	0			yes	3	0	30			4	0		2- Disagree	2- Disagree	3- Agree	2- Disagree	3- Agree	3- Agree	2- Disagree	2- Disagree	3- Agree	2- Disagree	2- Disagree	3- Agree	2- Disagree	2- Disagree	3- Agree	2- Disagree	3- Agree	3- Agree	3- Agree	2- Disagree	2- Disagree	2- Disagree	2- Disagree	2- Disagree	2- Disagree	3- Agree	OK	3- Agree	2- Disagree
	No					no						yes	7	0	15			3	0		3- Agree	3- Agree	4- Strongly agree	2- Disagree	3- Agree	3- Agree	2- Disagree	2- Disagree	3- Agree	2- Disagree	3- Agree	4- Strongly agree	3- Agree	1- Strongly disagree	3- Agree	1- Strongly disagree	3- Agree	3- Agree	4- Strongly agree	3- Agree	1- Strongly disagree	2- Disagree	1- Strongly disagree	3- Agree	2- Disagree	3- Agree	OK	3- Agree	2- Disagree
	No					no						yes	4	0	30			2	0		3- Agree	3- Agree	3- Agree	2- Disagree	3- Agree	3- Agree	2- Disagree	2- Disagree	3- Agree	3- Agree	3- Agree	3- Agree	3- Agree	2- Disagree	3- Agree	2- Disagree	2- Disagree	2- Disagree	3- Agree	2- Disagree	2- Disagree	3- Agree	2- Disagree	3- Agree	3- Agree	3- Agree		3- Agree	2- Disagree
	No					no						yes	7	2	0			5	0		4- Strongly agree	4- Strongly agree	4- Strongly agree	1- Strongly disagree	4- Strongly agree	3- Agree	3- Agree	2- Disagree	4- Strongly agree	2- Disagree	4- Strongly agree	4- Strongly agree	4- Strongly agree	2- Disagree	4- Strongly agree	1- Strongly disagree	2- Disagree	3- Agree	4- Strongly agree	3- Agree	2- Disagree	2- Disagree	3- Agree	4- Strongly agree	2- Disagree	4- Strongly agree	OK	4- Strongly agree	2- Disagree
	No					no					OK	yes	6	0	20			1	30		3- Agree	3- Agree	3- Agree	2- Disagree	4- Strongly agree	3- Agree	3- Agree	2- Disagree	4- Strongly agree	3- Agree	3- Agree	4- Strongly agree	4- Strongly agree	2- Disagree	3- Agree	1- Strongly disagree	2- Disagree	4- Strongly agree	3- Agree	2- Disagree	2- Disagree	3- Agree	2- Disagree	3- Agree	3- Agree	3- Agree	OK	3- Agree	3- Agree
	No					yes	2	0	45			yes	3	0	45			3	0		4- Strongly agree	3- Agree	3- Agree	2- Disagree	3- Agree	3- Agree	2- Disagree	1- Strongly disagree	3- Agree	4- Strongly agree	3- Agree	3- Agree	3- Agree	2- Disagree	3- Agree	1- Strongly disagree	2- Disagree	3- Agree	3- Agree	2- Disagree	2- Disagree	3- Agree	3- Agree	3- Agree	3- Agree	3- Agree		4- Strongly agree	2- Disagree
	No					no						yes	5	0	15			2	0		4- Strongly agree	4- Strongly agree	4- Strongly agree	2- Disagree	3- Agree	3- Agree	2- Disagree	1- Strongly disagree	4- Strongly agree	3- Agree	3- Agree	4- Strongly agree	3- Agree	1- Strongly disagree	3- Agree	1- Strongly disagree	2- Disagree	3- Agree	3- Agree	3- Agree	2- Disagree	3- Agree	2- Disagree	3- Agree	4- Strongly agree	4- Strongly agree	OK	4- Strongly agree	2- Disagree
	No					yes	1	2	0			yes	1	0	30			1	30		3- Agree	3- Agree	3- Agree	3- Agree	3- Agree	3- Agree	2- Disagree	1- Strongly disagree	3- Agree	2- Disagree	3- Agree	3- Agree	3- Agree	2- Disagree	2- Disagree	2- Disagree	3- Agree	2- Disagree	3- Agree	3- Agree	2- Disagree	2- Disagree	2- Disagree	3- Agree	3- Agree	3- Agree	OK	3- Agree	3- Agree
	Yes	7	2	0		no						yes	7	0	15			2	0		3- Agree	3- Agree	3- Agree	3- Agree	3- Agree	3- Agree	4- Strongly agree	2- Disagree	3- Agree	3- Agree	3- Agree	3- Agree	3- Agree	2- Disagree	3- Agree	3- Agree	3- Agree	4- Strongly agree	4- Strongly agree	3- Agree	1- Strongly disagree	3- Agree	3- Agree	3- Agree	3- Agree	3- Agree	OK	3- Agree	2- Disagree
	Yes	1	1	30		no					OK	yes	2	2	0			2	0		3- Agree	3- Agree	4- Strongly agree	2- Disagree	2- Disagree	3- Agree	3- Agree	3- Agree	3- Agree	3- Agree	3- Agree	4- Strongly agree	4- Strongly agree	2- Disagree	3- Agree	1- Strongly disagree	3- Agree	2- Disagree	3- Agree	3- Agree	2- Disagree	3- Agree	2- Disagree	3- Agree	2- Disagree	3- Agree		4- Strongly agree	2- Disagree
	No					yes	3	0	10			yes	7	0	20			2	0		3- Agree	3- Agree	3- Agree	2- Disagree	3- Agree	3- Agree	2- Disagree	2- Disagree	4- Strongly agree	2- Disagree	4- Strongly agree	4- Strongly agree	4- Strongly agree	2- Disagree	3- Agree	2- Disagree	2- Disagree	2- Disagree	3- Agree	3- Agree	2- Disagree	3- Agree	2- Disagree	3- Agree	3- Agree	3- Agree	OK	4- Strongly agree	2- Disagree
	No					no						no						5	0		3- Agree	3- Agree	4- Strongly agree	2- Disagree	3- Agree	3- Agree	2- Disagree	4- Strongly agree	3- Agree	2- Disagree	3- Agree	3- Agree	3- Agree	2- Disagree	2- Disagree	4- Strongly agree	2- Disagree	3- Agree	3- Agree	2- Disagree	2- Disagree	3- Agree	3- Agree	3- Agree	3- Agree	3- Agree		3- Agree	3- Agree
	No					yes	1	0	25			no						3	0		4- Strongly agree	3- Agree	3- Agree	2- Disagree	3- Agree	3- Agree	3- Agree	2- Disagree	3- Agree	2- Disagree	3- Agree	3- Agree	3- Agree	2- Disagree	3- Agree	3- Agree	2- Disagree	3- Agree	3- Agree	2- Disagree	2- Disagree	3- Agree	3- Agree	3- Agree	3- Agree	3- Agree	OK	3- Agree	2- Disagree
	Yes	4	1	30		yes	2	0	45			yes	1	0	20			1	0		3- Agree	4- Strongly agree	4- Strongly agree	2- Disagree	4- Strongly agree	4- Strongly agree	2- Disagree	4- Strongly agree	4- Strongly agree	4- Strongly agree	4- Strongly agree	4- Strongly agree	4- Strongly agree	1- Strongly disagree	4- Strongly agree	3- Agree	3- Agree	4- Strongly agree	4- Strongly agree	4- Strongly agree	2- Disagree	2- Disagree	3- Agree	3- Agree	3- Agree	4- Strongly agree	OK	4- Strongly agree	1- Strongly disagree
	No					no						yes	7	1	0			3	0		3- Agree	3- Agree	4- Strongly agree	2- Disagree	3- Agree	3- Agree	3- Agree	2- Disagree	4- Strongly agree	3- Agree	4- Strongly agree	4- Strongly agree	3- Agree	2- Disagree	4- Strongly agree	2- Disagree	3- Agree	2- Disagree	3- Agree	3- Agree	2- Disagree	3- Agree	3- Agree	4- Strongly agree	4- Strongly agree	3- Agree		4- Strongly agree	2- Disagree
	No					no						yes	7	0	30			5	0		4- Strongly agree	4- Strongly agree	4- Strongly agree	3- Agree	2- Disagree	4- Strongly agree	3- Agree	1- Strongly disagree	3- Agree	2- Disagree	3- Agree	3- Agree	3- Agree	2- Disagree	4- Strongly agree	3- Agree	3- Agree	2- Disagree	3- Agree	3- Agree	2- Disagree	4- Strongly agree	3- Agree	3- Agree	3- Agree	3- Agree		4- Strongly agree	4- Strongly agree
	No					no						yes	7	0	15			5	0		3- Agree	2- Disagree	2- Disagree	2- Disagree	3- Agree	2- Disagree	2- Disagree	2- Disagree	3- Agree	2- Disagree	2- Disagree	2- Disagree	3- Agree	2- Disagree	3- Agree	2- Disagree	3- Agree	2- Disagree	3- Agree	3- Agree	2- Disagree	2- Disagree	2- Disagree	3- Agree	2- Disagree	3- Agree		3- Agree	2- Disagree
	No					no						yes	7	0	20			4	0		3- Agree	4- Strongly agree	3- Agree	2- Disagree	3- Agree	3- Agree	3- Agree	2- Disagree	4- Strongly agree	2- Disagree	3- Agree	3- Agree	3- Agree	3- Agree	3- Agree	3- Agree	3- Agree	3- Agree	3- Agree	3- Agree	3- Agree	3- Agree	3- Agree	3- Agree	3- Agree	3- Agree	OK	4- Strongly agree	2- Disagree
	No					no						yes	3	0	15			3	0		2- Disagree	3- Agree	3- Agree	2- Disagree	3- Agree	2- Disagree	2- Disagree	2- Disagree	3- Agree	3- Agree	3- Agree	3- Agree	3- Agree	2- Disagree	3- Agree	2- Disagree	3- Agree	1- Strongly disagree	3- Agree	3- Agree	2- Disagree	2- Disagree	2- Disagree	3- Agree	3- Agree	3- Agree	OK	3- Agree	3- Agree
	No					yes	3	0	20			yes	5	1	0			5	0		3- Agree	4- Strongly agree	4- Strongly agree	2- Disagree	3- Agree	3- Agree	2- Disagree	1- Strongly disagree	4- Strongly agree	4- Strongly agree	3- Agree	4- Strongly agree	4- Strongly agree	1- Strongly disagree	3- Agree	1- Strongly disagree	4- Strongly agree	2- Disagree	3- Agree	2- Disagree	1- Strongly disagree	2- Disagree	4- Strongly agree	4- Strongly agree	2- Disagree	4- Strongly agree	OK	4- Strongly agree	2- Disagree
	Yes	5	0	45		yes	3	0	30			yes	7	1	20			3	0		4- Strongly agree	4- Strongly agree	4- Strongly agree	2- Disagree	4- Strongly agree	4- Strongly agree	3- Agree	2- Disagree	4- Strongly agree	3- Agree	4- Strongly agree	4- Strongly agree	4- Strongly agree	3- Agree	4- Strongly agree	1- Strongly disagree	3- Agree	3- Agree	3- Agree	3- Agree	2- Disagree	4- Strongly agree	2- Disagree	4- Strongly agree	4- Strongly agree	4- Strongly agree	OK	3- Agree	2- Disagree
	No					yes	1	0	40			yes	7	0	30			3	0		3- Agree	3- Agree	3- Agree	2- Disagree	4- Strongly agree	3- Agree	2- Disagree	1- Strongly disagree	4- Strongly agree	4- Strongly agree	3- Agree	3- Agree	4- Strongly agree	1- Strongly disagree	4- Strongly agree	4- Strongly agree	3- Agree	2- Disagree	3- Agree	3- Agree	1- Strongly disagree	3- Agree	3- Agree	3- Agree	3- Agree	3- Agree	OK	3- Agree	3- Agree
	Yes	2	2	0		no						yes	7	0	30			1	0		3- Agree	3- Agree	3- Agree	2- Disagree	3- Agree	3- Agree	2- Disagree	2- Disagree	3- Agree	2- Disagree	3- Agree	3- Agree	3- Agree	2- Disagree	3- Agree	3- Agree	3- Agree	2- Disagree	3- Agree	3- Agree	2- Disagree	2- Disagree	2- Disagree	3- Agree	2- Disagree	3- Agree	OK	4- Strongly agree	4- Strongly agree
	Yes	4	1	0		no					OK	yes	5	0	35			3	0		3- Agree	3- Agree	3- Agree	2- Disagree	3- Agree	2- Disagree	3- Agree	2- Disagree	3- Agree	2- Disagree	3- Agree	3- Agree	3- Agree	2- Disagree	3- Agree	1- Strongly disagree	2- Disagree	3- Agree	3- Agree	4- Strongly agree	2- Disagree	3- Agree	3- Agree	3- Agree	2- Disagree	3- Agree		3- Agree	2- Disagree
	No					yes	1	0	30			yes	7	0	10			4	0		3- Agree	3- Agree	4- Strongly agree	2- Disagree	3- Agree	3- Agree	3- Agree	2- Disagree	4- Strongly agree	2- Disagree	4- Strongly agree	4- Strongly agree	3- Agree	1- Strongly disagree	3- Agree	2- Disagree	2- Disagree	3- Agree	3- Agree	3- Agree	1- Strongly disagree	3- Agree	3- Agree	4- Strongly agree	3- Agree	4- Strongly agree	OK	4- Strongly agree	2- Disagree
	Yes	7	1			no						yes	7	0	45			4	0		3- Agree	4- Strongly agree	3- Agree	2- Disagree	3- Agree	3- Agree	2- Disagree	2- Disagree	3- Agree	2- Disagree	3- Agree	3- Agree	3- Agree	2- Disagree	3- Agree	2- Disagree	2- Disagree	3- Agree	3- Agree	1- Strongly disagree	2- Disagree	1- Strongly disagree	1- Strongly disagree	3- Agree	3- Agree	3- Agree		3- Agree	1- Strongly disagree
	No					yes	1	2				yes	3	0	15			1	0		3- Agree	4- Strongly agree	3- Agree	4- Strongly agree	3- Agree	2- Disagree	2- Disagree	2- Disagree	3- Agree	2- Disagree	2- Disagree	3- Agree	4- Strongly agree	2- Disagree	3- Agree	1- Strongly disagree	3- Agree	3- Agree	2- Disagree	3- Agree	2- Disagree	3- Agree	2- Disagree	3- Agree	1- Strongly disagree	3- Agree		3- Agree	2- Disagree
	No					no						yes	3	0	15			6	0		3- Agree	3- Agree	3- Agree	3- Agree	3- Agree	3- Agree	3- Agree	2- Disagree	3- Agree	2- Disagree	3- Agree	3- Agree	3- Agree	1- Strongly disagree	3- Agree	2- Disagree	3- Agree	3- Agree	2- Disagree	2- Disagree	2- Disagree	3- Agree	2- Disagree	3- Agree	2- Disagree	3- Agree	OK	2- Disagree	3- Agree
	No					yes	2	0	15			yes	7	0	15			2			4- Strongly agree	4- Strongly agree	4- Strongly agree	2- Disagree	4- Strongly agree	4- Strongly agree	2- Disagree	2- Disagree	4- Strongly agree	2- Disagree	4- Strongly agree	4- Strongly agree	4- Strongly agree	2- Disagree	4- Strongly agree	2- Disagree	2- Disagree	3- Agree	4- Strongly agree	4- Strongly agree	2- Disagree	3- Agree	2- Disagree	4- Strongly agree	3- Agree	4- Strongly agree	OK	4- Strongly agree	1- Strongly disagree
	Yes	2	0	15		no						yes	7	0	15			0	38		3- Agree	3- Agree	3- Agree	2- Disagree	2- Disagree	3- Agree	2- Disagree	2- Disagree	2- Disagree	2- Disagree	3- Agree	3- Agree	3- Agree	1- Strongly disagree	2- Disagree	1- Strongly disagree	3- Agree	3- Agree	3- Agree	3- Agree	2- Disagree	3- Agree	3- Agree	3- Agree	3- Agree	3- Agree	OK	3- Agree	2- Disagree
	No					no						yes	7	0	20			2	0		4- Strongly agree	3- Agree	3- Agree	2- Disagree	4- Strongly agree	4- Strongly agree	3- Agree	2- Disagree	4- Strongly agree	3- Agree	3- Agree	4- Strongly agree	4- Strongly agree	2- Disagree	3- Agree	2- Disagree	3- Agree	3- Agree	3- Agree	4- Strongly agree	2- Disagree	3- Agree	3- Agree	3- Agree	3- Agree	4- Strongly agree		3- Agree	2- Disagree
	No					no						yes	5	0	30			1	30		4- Strongly agree	3- Agree	3- Agree	2- Disagree	3- Agree	3- Agree	2- Disagree	2- Disagree	3- Agree	3- Agree	3- Agree	4- Strongly agree	3- Agree	2- Disagree	2- Disagree	1- Strongly disagree	3- Agree	3- Agree	3- Agree	3- Agree	2- Disagree	2- Disagree	2- Disagree	4- Strongly agree	2- Disagree	3- Agree	OK	3- Agree	2- Disagree
	No					no						yes	3	0	10			4	0		3- Agree	3- Agree	3- Agree	2- Disagree	3- Agree	3- Agree	4- Strongly agree	4- Strongly agree	3- Agree	3- Agree	3- Agree	4- Strongly agree	4- Strongly agree	3- Agree	3- Agree	2- Disagree	4- Strongly agree	4- Strongly agree	3- Agree	3- Agree	3- Agree	3- Agree	3- Agree	4- Strongly agree	3- Agree	4- Strongly agree		4- Strongly agree	2- Disagree
	No					no						yes	5	0	20			5	0		2- Disagree	3- Agree	3- Agree	2- Disagree	3- Agree	3- Agree	2- Disagree	2- Disagree	3- Agree	2- Disagree	3- Agree	3- Agree	3- Agree	2- Disagree	3- Agree	2- Disagree	3- Agree	2- Disagree	3- Agree	2- Disagree	2- Disagree	2- Disagree	2- Disagree	3- Agree	2- Disagree	3- Agree	OK	3- Agree	2- Disagree
	Yes	2	2	0		yes	7	2	0			yes	7	0	15			4	0		3- Agree	3- Agree	3- Agree	2- Disagree	3- Agree	3- Agree	3- Agree	2- Disagree	3- Agree	2- Disagree	3- Agree	3- Agree	3- Agree	1- Strongly disagree	3- Agree	1- Strongly disagree	3- Agree	3- Agree	3- Agree	3- Agree	2- Disagree	4- Strongly agree	3- Agree	3- Agree	1- Strongly disagree	3- Agree	OK	3- Agree	2- Disagree
	Yes	1	1	30		yes	2	3	0			yes	7	1	0			2	0		4- Strongly agree	4- Strongly agree	4- Strongly agree	2- Disagree	4- Strongly agree	4- Strongly agree	4- Strongly agree	2- Disagree	4- Strongly agree	2- Disagree	3- Agree	4- Strongly agree	4- Strongly agree	1- Strongly disagree	3- Agree	1- Strongly disagree	3- Agree	3- Agree	3- Agree	3- Agree	2- Disagree	4- Strongly agree	2- Disagree	4- Strongly agree	2- Disagree	3- Agree	OK	4- Strongly agree	2- Disagree
	No					yes	5	4	0			yes	5	0	10			2	0		3- Agree	4- Strongly agree	3- Agree	2- Disagree	3- Agree	3- Agree	2- Disagree	3- Agree	4- Strongly agree	3- Agree	3- Agree	4- Strongly agree	4- Strongly agree	2- Disagree	4- Strongly agree	2- Disagree	3- Agree	2- Disagree	4- Strongly agree	4- Strongly agree	1- Strongly disagree	2- Disagree	1- Strongly disagree	3- Agree	4- Strongly agree	4- Strongly agree	OK	4- Strongly agree	2- Disagree
	Yes	4	2	0		yes	20	17	0		OK	yes	5	5	0		OK	5	0		1- Strongly disagree	4- Strongly agree	4- Strongly agree	3- Agree	4- Strongly agree	4- Strongly agree	3- Agree	2- Disagree	4- Strongly agree	2- Disagree	4- Strongly agree	4- Strongly agree	4- Strongly agree	2- Disagree	4- Strongly agree	3- Agree	4- Strongly agree	3- Agree	4- Strongly agree	4- Strongly agree	2- Disagree	4- Strongly agree	3- Agree	4- Strongly agree	2- Disagree	3- Agree		4- Strongly agree	4- Strongly agree
	Yes	1	0	20		yes	1	0	20		OK	yes	7	60	60		OK	25	300		3- Agree	3- Agree	2- Disagree	2- Disagree	3- Agree	3- Agree	2- Disagree	3- Agree	3- Agree	3- Agree	2- Disagree	3- Agree	3- Agree	3- Agree	2- Disagree	3- Agree	2- Disagree	3- Agree	2- Disagree	3- Agree	3- Agree	3- Agree	3- Agree	3- Agree	3- Agree	3- Agree		3- Agree	3- Agree
	Yes	3	1	0		no					OK	yes	7	0	30		OK	5	0		3- Agree	3- Agree	3- Agree	2- Disagree	3- Agree	2- Disagree	2- Disagree	2- Disagree	4- Strongly agree	2- Disagree	3- Agree	3- Agree	3- Agree	1- Strongly disagree	3- Agree	2- Disagree	3- Agree	3- Agree	3- Agree	3- Agree	2- Disagree	3- Agree	2- Disagree	3- Agree	2- Disagree	3- Agree		3- Agree	2- Disagree
	No					yes	5	5	45		OK	yes	7	3	45		OK	3	50		2- Disagree	3- Agree	3- Agree	3- Agree	3- Agree	2- Disagree	2- Disagree	3- Agree	3- Agree	4- Strongly agree	3- Agree	3- Agree	3- Agree	4- Strongly agree	2- Disagree	3- Agree	3- Agree	3- Agree	3- Agree	3- Agree	3- Agree	2- Disagree	3- Agree	3- Agree	3- Agree	3- Agree	OK	3- Agree	3- Agree
	No					no					OK	yes	5	2	20		OK	10	360		3- Agree	3- Agree	3- Agree	2- Disagree	3- Agree	2- Disagree	3- Agree	3- Agree	3- Agree	2- Disagree	3- Agree	4- Strongly agree	4- Strongly agree	2- Disagree	3- Agree	2- Disagree	4- Strongly agree	3- Agree	3- Agree	3- Agree	2- Disagree	3- Agree	2- Disagree	3- Agree	1- Strongly disagree	3- Agree	OK	4- Strongly agree	2- Disagree
	No					yes	2	3	35		OK	yes	7	3	15		OK	4	45		3- Agree	3- Agree	3- Agree	2- Disagree	3- Agree	3- Agree	2- Disagree	2- Disagree	3- Agree	4- Strongly agree	3- Agree	3- Agree	4- Strongly agree	1- Strongly disagree	3- Agree	1- Strongly disagree	3- Agree	3- Agree	3- Agree	4- Strongly agree	2- Disagree	2- Disagree	1- Strongly disagree	4- Strongly agree	2- Disagree	3- Agree	OK	4- Strongly agree	3- Agree
	Yes	2	3	40		yes	5	4	40		OK	yes	7	2	40		OK	8	300		3- Agree	3- Agree	3- Agree	2- Disagree	3- Agree	3- Agree	3- Agree	2- Disagree	3- Agree	3- Agree	3- Agree	3- Agree	3- Agree	2- Disagree	3- Agree	2- Disagree	3- Agree	3- Agree	3- Agree	3- Agree	2- Disagree	3- Agree	3- Agree	3- Agree	3- Agree	3- Agree	OK	3- Agree	2- Disagree
	No					yes	6	6	20		OK	yes	7	5	20		OK	4	200		3- Agree	2- Disagree	3- Agree	3- Agree	3- Agree	1- Strongly disagree	2- Disagree	2- Disagree	3- Agree	4- Strongly agree	3- Agree	3- Agree	2- Disagree	3- Agree	2- Disagree	3- Agree	3- Agree	3- Agree	3- Agree	2- Disagree	3- Agree	2- Disagree	2- Disagree	3- Agree	2- Disagree	2- Disagree	OK	3- Agree	3- Agree
	Yes	2	5	40		yes	5	4	30		OK	yes	7	2	40		OK	7	250		4- Strongly agree	3- Agree	3- Agree	2- Disagree	4- Strongly agree	2- Disagree	4- Strongly agree	2- Disagree	4- Strongly agree	2- Disagree	4- Strongly agree	4- Strongly agree	4- Strongly agree	2- Disagree	4- Strongly agree	2- Disagree	3- Agree	3- Agree	3- Agree	3- Agree	2- Disagree	4- Strongly agree	3- Agree	3- Agree	2- Disagree	3- Agree	OK	4- Strongly agree	1- Strongly disagree
	No					yes	2	2	10		OK	yes	2		28		OK	4	45		3- Agree	3- Agree	4- Strongly agree	2- Disagree	3- Agree	3- Agree	3- Agree	1- Strongly disagree	3- Agree	2- Disagree	3- Agree	3- Agree	3- Agree	2- Disagree	3- Agree	2- Disagree	3- Agree	3- Agree	3- Agree	3- Agree	1- Strongly disagree	2- Disagree	2- Disagree	3- Agree	3- Agree	3- Agree	OK	3- Agree	2- Disagree
	Yes	4	4	30		yes	5	3	45		OK	yes	7	1	45		OK	2	45		4- Strongly agree	4- Strongly agree	3- Agree	2- Disagree	4- Strongly agree	3- Agree	3- Agree	2- Disagree	4- Strongly agree	2- Disagree	4- Strongly agree	4- Strongly agree	4- Strongly agree	2- Disagree	3- Agree	1- Strongly disagree	3- Agree	3- Agree	3- Agree	3- Agree	2- Disagree	3- Agree	3- Agree	4- Strongly agree	1- Strongly disagree	4- Strongly agree		3- Agree	2- Disagree
	No					yes	5	8	45		OK	yes	7	2	45		OK	6	300		4- Strongly agree	3- Agree	4- Strongly agree	2- Disagree	3- Agree	3- Agree	3- Agree	2- Disagree	4- Strongly agree	2- Disagree	4- Strongly agree	4- Strongly agree	4- Strongly agree	2- Disagree	4- Strongly agree	2- Disagree	3- Agree	3- Agree	3- Agree	4- Strongly agree	2- Disagree	3- Agree	3- Agree	3- Agree	3- Agree	4- Strongly agree	OK	3- Agree	2- Disagree
	No					yes	3	3	0		OK	no					OK	3	0		4- Strongly agree	3- Agree	3- Agree	2- Disagree	4- Strongly agree	4- Strongly agree	3- Agree	1- Strongly disagree	4- Strongly agree	3- Agree	4- Strongly agree	3- Agree	3- Agree	3- Agree	3- Agree	1- Strongly disagree	3- Agree	3- Agree	3- Agree	4- Strongly agree	3- Agree	3- Agree	3- Agree	4- Strongly agree	2- Disagree	4- Strongly agree	OK	4- Strongly agree	4- Strongly agree
	No					no					OK	yes	5	3	0		OK	5	5		4- Strongly agree	3- Agree	3- Agree	3- Agree	3- Agree	2- Disagree	2- Disagree	3- Agree	3- Agree	4- Strongly agree	4- Strongly agree	3- Agree	3- Agree	3- Agree	3- Agree	1- Strongly disagree	3- Agree	3- Agree	3- Agree	2- Disagree	2- Disagree	2- Disagree	3- Agree	3- Agree	3- Agree	3- Agree	OK	4- Strongly agree	3- Agree
	No					no					OK	yes	4	0	12		OK	3	0		3- Agree	3- Agree	4- Strongly agree	2- Disagree	3- Agree	4- Strongly agree	1- Strongly disagree	2- Disagree	3- Agree	2- Disagree	3- Agree	3- Agree	4- Strongly agree	2- Disagree	4- Strongly agree	1- Strongly disagree	3- Agree	1- Strongly disagree	3- Agree	3- Agree	1- Strongly disagree	2- Disagree	2- Disagree	3- Agree	2- Disagree	3- Agree	OK	3- Agree	1- Strongly disagree
	No					no					OK	yes	7	0	30		OK	5	0		3- Agree	3- Agree	3- Agree	2- Disagree	3- Agree	3- Agree	2- Disagree	2- Disagree	3- Agree	2- Disagree	3- Agree	3- Agree	3- Agree	2- Disagree	3- Agree	2- Disagree	3- Agree	3- Agree	3- Agree	3- Agree	2- Disagree	2- Disagree	2- Disagree	3- Agree	2- Disagree	3- Agree	OK	3- Agree	2- Disagree
	Yes	4	2	0		yes	4	2	0		OK	yes	1	0	0		OK	8	30		3- Agree	3- Agree	3- Agree	2- Disagree	3- Agree	3- Agree	2- Disagree	2- Disagree	3- Agree	2- Disagree	3- Agree	3- Agree	3- Agree	2- Disagree	3- Agree	2- Disagree	3- Agree	3- Agree	3- Agree	3- Agree	2- Disagree	3- Agree	3- Agree	3- Agree	3- Agree	3- Agree	OK	3- Agree	2- Disagree
	No					no					OK	yes	5	2	0		OK	7	0		4- Strongly agree	3- Agree	3- Agree	2- Disagree	3- Agree	3- Agree	2- Disagree	2- Disagree	3- Agree	2- Disagree	3- Agree	3- Agree	3- Agree	2- Disagree	3- Agree	2- Disagree	3- Agree	3- Agree	3- Agree	3- Agree	2- Disagree	3- Agree	3- Agree	3- Agree	2- Disagree	3- Agree	OK	3- Agree	2- Disagree
	Yes	4	1	0		yes	4	1	0		OK	yes	3	2	0		OK	6	0		4- Strongly agree	4- Strongly agree	4- Strongly agree	1- Strongly disagree	4- Strongly agree	3- Agree	3- Agree	2- Disagree	4- Strongly agree	3- Agree	4- Strongly agree	3- Agree	4- Strongly agree	2- Disagree	3- Agree	2- Disagree	3- Agree	3- Agree	4- Strongly agree	3- Agree	2- Disagree	3- Agree	3- Agree	3- Agree	3- Agree	3- Agree	OK	3- Agree	2- Disagree
	Yes	4	1	0		yes	2	0	0		OK	yes	7	1	0		OK	5	0		3- Agree	4- Strongly agree	4- Strongly agree	4- Strongly agree	4- Strongly agree	4- Strongly agree	4- Strongly agree	4- Strongly agree	4- Strongly agree	4- Strongly agree	4- Strongly agree	4- Strongly agree	4- Strongly agree	4- Strongly agree	4- Strongly agree	3- Agree	3- Agree	3- Agree	4- Strongly agree	3- Agree	2- Disagree	3- Agree	3- Agree	3- Agree	3- Agree	4- Strongly agree	OK	4- Strongly agree	2- Disagree
	No					no					OK	yes	7	2	0		OK	5	0		3- Agree	3- Agree	4- Strongly agree	2- Disagree	3- Agree	3- Agree	2- Disagree	1- Strongly disagree	4- Strongly agree	2- Disagree	3- Agree	3- Agree	3- Agree	2- Disagree	3- Agree	1- Strongly disagree	2- Disagree	3- Agree	4- Strongly agree	3- Agree	2- Disagree	3- Agree	3- Agree	4- Strongly agree	2- Disagree	3- Agree	OK	4- Strongly agree	2- Disagree
	No					yes	3	2	30		OK	yes	4	2	30		OK	8	50		3- Agree	4- Strongly agree	4- Strongly agree	2- Disagree	3- Agree	3- Agree	3- Agree	2- Disagree	4- Strongly agree	2- Disagree	3- Agree	4- Strongly agree	3- Agree	2- Disagree	4- Strongly agree	2- Disagree	3- Agree	3- Agree	3- Agree	3- Agree	2- Disagree	3- Agree	2- Disagree	3- Agree	2- Disagree	3- Agree	OK	4- Strongly agree	3- Agree
	Yes	5	1	30		yes	5	1	30		OK	yes	5	1	30		OK	1	45		4- Strongly agree	3- Agree	3- Agree	2- Disagree	3- Agree	3- Agree	2- Disagree	2- Disagree	3- Agree	2- Disagree	3- Agree	3- Agree	3- Agree	2- Disagree	2- Disagree	2- Disagree	3- Agree	3- Agree	3- Agree	3- Agree	2- Disagree	3- Agree	2- Disagree	3- Agree	3- Agree	3- Agree	OK	3- Agree	2- Disagree
	No					yes	7	2	30		OK	yes	2	1			OK	14			3- Agree	4- Strongly agree	3- Agree	1- Strongly disagree	3- Agree	3- Agree	4- Strongly agree	1- Strongly disagree	3- Agree	2- Disagree	4- Strongly agree	4- Strongly agree	4- Strongly agree	1- Strongly disagree	3- Agree	1- Strongly disagree	3- Agree	4- Strongly agree	3- Agree	4- Strongly agree	1- Strongly disagree	4- Strongly agree	4- Strongly agree	4- Strongly agree	3- Agree	4- Strongly agree	OK	4- Strongly agree	1- Strongly disagree
	No					yes	3	1	0		OK	yes	5	0	30		OK	12	0		2- Disagree	3- Agree	3- Agree	3- Agree	3- Agree	2- Disagree	2- Disagree	3- Agree	4- Strongly agree	3- Agree	3- Agree	3- Agree	3- Agree	2- Disagree	2- Disagree	2- Disagree	3- Agree	2- Disagree	3- Agree	3- Agree	2- Disagree	2- Disagree	2- Disagree	3- Agree	2- Disagree	3- Agree	OK	3- Agree	2- Disagree
	No					yes	1	1	0		OK	yes	7	0	20		OK	8	0		3- Agree	3- Agree	3- Agree	2- Disagree	3- Agree	3- Agree	3- Agree	2- Disagree	3- Agree	3- Agree	3- Agree	3- Agree	3- Agree	2- Disagree	3- Agree	2- Disagree	3- Agree	3- Agree	3- Agree	3- Agree	2- Disagree	3- Agree	3- Agree	3- Agree	3- Agree	3- Agree	OK	3- Agree	3- Agree
	No					no					OK	yes	7	0	15		OK	12	0		2- Disagree	1- Strongly disagree	1- Strongly disagree	2- Disagree	1- Strongly disagree	3- Agree	3- Agree	2- Disagree	3- Agree	2- Disagree	3- Agree	3- Agree	4- Strongly agree	2- Disagree	3- Agree	2- Disagree	3- Agree	3- Agree	4- Strongly agree	3- Agree	2- Disagree	3- Agree	2- Disagree	4- Strongly agree	2- Disagree	4- Strongly agree	OK	3- Agree	2- Disagree
	No					yes	2	1	0		OK	no					OK	9	0		4- Strongly agree	4- Strongly agree	4- Strongly agree	3- Agree	4- Strongly agree	2- Disagree	4- Strongly agree	2- Disagree	4- Strongly agree	3- Agree	3- Agree	1- Strongly disagree	4- Strongly agree	4- Strongly agree	3- Agree	2- Disagree	2- Disagree	4- Strongly agree	3- Agree	4- Strongly agree	2- Disagree	4- Strongly agree	2- Disagree	3- Agree	3- Agree	3- Agree	OK	4- Strongly agree	2- Disagree
	No					no					OK	yes	3	0	30		OK	5	0		3- Agree	3- Agree	4- Strongly agree	1- Strongly disagree	4- Strongly agree	1- Strongly disagree	2- Disagree	4- Strongly agree	4- Strongly agree	4- Strongly agree	4- Strongly agree	4- Strongly agree	3- Agree	1- Strongly disagree	1- Strongly disagree	4- Strongly agree	2- Disagree	4- Strongly agree	2- Disagree	1- Strongly disagree	3- Agree	2- Disagree	4- Strongly agree	2- Disagree	4- Strongly agree	4- Strongly agree	OK	3- Agree	2- Disagree
	No					no					OK	yes	7	0	15		OK	8	0		3- Agree	3- Agree	3- Agree	2- Disagree	3- Agree	3- Agree	3- Agree	2- Disagree	3- Agree	3- Agree	2- Disagree	3- Agree	3- Agree	2- Disagree	3- Agree	2- Disagree	3- Agree	3- Agree	3- Agree	3- Agree	2- Disagree	3- Agree	2- Disagree	3- Agree	2- Disagree	3- Agree	OK	3- Agree	2- Disagree
	Yes	2	1	30		yes	7	2	40		OK	yes	7	4	40		OK	7	300		3- Agree	3- Agree	3- Agree	2- Disagree	3- Agree	3- Agree	3- Agree	2- Disagree	3- Agree	2- Disagree	3- Agree	3- Agree	3- Agree	2- Disagree	3- Agree	2- Disagree	3- Agree	3- Agree	3- Agree	3- Agree	2- Disagree	3- Agree	3- Agree	3- Agree	2- Disagree	3- Agree	OK	3- Agree	2- Disagree
	Yes	2	0	15		yes	5	0	15		OK	yes	7	0	30		OK	1	60		3- Agree	3- Agree	4- Strongly agree	2- Disagree	4- Strongly agree	3- Agree	2- Disagree	1- Strongly disagree	3- Agree	3- Agree	3- Agree	4- Strongly agree	3- Agree	2- Disagree	3- Agree	1- Strongly disagree	3- Agree	3- Agree	3- Agree	3- Agree	1- Strongly disagree	3- Agree	3- Agree	3- Agree	2- Disagree	3- Agree	OK	3- Agree	2- Disagree
	Yes	7		30		no						yes	3	1				8	45		4- Strongly agree	2- Disagree	4- Strongly agree	3- Agree	3- Agree	2- Disagree	2- Disagree	2- Disagree	3- Agree	3- Agree	3- Agree	3- Agree	3- Agree	2- Disagree	2- Disagree	2- Disagree	3- Agree	2- Disagree	3- Agree	2- Disagree	2- Disagree	3- Agree	3- Agree	3- Agree	3- Agree	3- Agree	OK	3- Agree	3- Agree
	Yes	5	1			yes	7	3				no						5			3- Agree	4- Strongly agree	3- Agree	2- Disagree	3- Agree	3- Agree	2- Disagree	2- Disagree	3- Agree	3- Agree	3- Agree	3- Agree	3- Agree	2- Disagree	3- Agree	2- Disagree	3- Agree	2- Disagree	3- Agree	2- Disagree	2- Disagree	2- Disagree	2- Disagree	3- Agree	3- Agree	3- Agree	OK	4- Strongly agree	2- Disagree
	No					no						yes	3		40			8	45		2- Disagree	3- Agree	3- Agree	2- Disagree	3- Agree	3- Agree	2- Disagree	2- Disagree	3- Agree	3- Agree	2- Disagree	3- Agree	3- Agree	2- Disagree	3- Agree	2- Disagree	2- Disagree	3- Agree	3- Agree	3- Agree	2- Disagree	2- Disagree	3- Agree	3- Agree	3- Agree	3- Agree	OK	3- Agree	2- Disagree
	Yes	1	1			yes	2	1				yes	7		10			8	45		4- Strongly agree	4- Strongly agree	3- Agree	2- Disagree	3- Agree	3- Agree	3- Agree	4- Strongly agree	4- Strongly agree	3- Agree	3- Agree	3- Agree	4- Strongly agree	1- Strongly disagree	4- Strongly agree	3- Agree	3- Agree	2- Disagree	4- Strongly agree	4- Strongly agree	4- Strongly agree	3- Agree	3- Agree	4- Strongly agree	3- Agree	4- Strongly agree	OK	4- Strongly agree	3- Agree
	Yes	5	1			yes	5		30		OK	yes	7		30		OK	4			4- Strongly agree	4- Strongly agree	4- Strongly agree	2- Disagree	4- Strongly agree	4- Strongly agree	4- Strongly agree	2- Disagree	4- Strongly agree	2- Disagree	3- Agree	4- Strongly agree	4- Strongly agree	2- Disagree	4- Strongly agree	2- Disagree	3- Agree	3- Agree	4- Strongly agree	3- Agree	2- Disagree	3- Agree	3- Agree	4- Strongly agree	2- Disagree	3- Agree	OK	4- Strongly agree	2- Disagree
	No					no					OK	yes	1		15		OK	8	45		1- Strongly disagree	1- Strongly disagree	2- Disagree	3- Agree	3- Agree	2- Disagree	1- Strongly disagree	3- Agree	4- Strongly agree	3- Agree	3- Agree	3- Agree	3- Agree	3- Agree	2- Disagree	2- Disagree	3- Agree	2- Disagree	2- Disagree	3- Agree	4- Strongly agree	1- Strongly disagree	1- Strongly disagree	3- Agree	2- Disagree	3- Agree	OK	4- Strongly agree	3- Agree
	Yes	5		15		yes	7	8			OK	yes	3			Not sure / Don't know	OK	6			3- Agree	3- Agree	4- Strongly agree	2- Disagree	3- Agree	4- Strongly agree	4- Strongly agree	3- Agree	4- Strongly agree	4- Strongly agree	4- Strongly agree	4- Strongly agree	4- Strongly agree	2- Disagree	4- Strongly agree	4- Strongly agree	2- Disagree	4- Strongly agree	4- Strongly agree	2- Disagree	2- Disagree	2- Disagree	3- Agree	4- Strongly agree	2- Disagree	4- Strongly agree	OK	4- Strongly agree	3- Agree
	No					yes	6		30		OK	yes	7	1	30		OK	4			3- Agree	3- Agree	4- Strongly agree	2- Disagree	3- Agree	3- Agree	2- Disagree	2- Disagree	3- Agree	2- Disagree	3- Agree	3- Agree	3- Agree	2- Disagree	3- Agree	2- Disagree	3- Agree	2- Disagree	3- Agree	3- Agree	2- Disagree	2- Disagree	2- Disagree	3- Agree	3- Agree	3- Agree	OK	3- Agree	2- Disagree
	No					no					OK	yes	7	1	0		OK	5	0		4- Strongly agree	3- Agree	3- Agree	2- Disagree	3- Agree	3- Agree	3- Agree	2- Disagree	3- Agree	3- Agree	3- Agree	2- Disagree	3- Agree	3- Agree	3- Agree	2- Disagree	3- Agree	3- Agree	3- Agree	3- Agree	3- Agree	3- Agree	3- Agree	3- Agree	3- Agree	3- Agree	OK	3- Agree	3- Agree
	No					no					OK	yes	7	2	30		OK	6	0		3- Agree	3- Agree	3- Agree	3- Agree	3- Agree	4- Strongly agree	3- Agree	3- Agree	3- Agree	4- Strongly agree	4- Strongly agree	4- Strongly agree	3- Agree	3- Agree	4- Strongly agree	4- Strongly agree	3- Agree	4- Strongly agree	3- Agree	4- Strongly agree	3- Agree	4- Strongly agree	4- Strongly agree	4- Strongly agree	4- Strongly agree	4- Strongly agree	OK	4- Strongly agree	4- Strongly agree
	No					no					OK	yes	7	1	25		OK	2	30		3- Agree	3- Agree	3- Agree	3- Agree	4- Strongly agree	3- Agree	3- Agree	3- Agree	3- Agree	3- Agree	3- Agree	3- Agree	3- Agree	3- Agree	3- Agree	4- Strongly agree	3- Agree	4- Strongly agree	3- Agree	3- Agree	3- Agree	3- Agree	4- Strongly agree	3- Agree	3- Agree	3- Agree	OK	3- Agree	1- Strongly disagree
	No					no					OK	yes	4	1	30		OK	2	0		3- Agree	4- Strongly agree	4- Strongly agree	1- Strongly disagree	4- Strongly agree	4- Strongly agree	4- Strongly agree	1- Strongly disagree	4- Strongly agree	2- Disagree	4- Strongly agree	4- Strongly agree	3- Agree	2- Disagree	4- Strongly agree	2- Disagree	4- Strongly agree	3- Agree	3- Agree	4- Strongly agree	2- Disagree	3- Agree	3- Agree	3- Agree	1- Strongly disagree	4- Strongly agree	OK	4- Strongly agree	2- Disagree
	No					yes	3	0	30		OK	yes	7	0	40		OK	8	0		2- Disagree	3- Agree	3- Agree	2- Disagree	3- Agree	3- Agree	2- Disagree	2- Disagree	4- Strongly agree	3- Agree	3- Agree	3- Agree	3- Agree	2- Disagree	3- Agree	1- Strongly disagree	1- Strongly disagree	3- Agree	2- Disagree	3- Agree	2- Disagree	3- Agree	1- Strongly disagree	4- Strongly agree	4- Strongly agree	4- Strongly agree	OK	4- Strongly agree	2- Disagree
	No					no					OK	yes	7	1	30		OK	5	0		4- Strongly agree	4- Strongly agree	4- Strongly agree	2- Disagree	4- Strongly agree	4- Strongly agree	3- Agree	2- Disagree	3- Agree	3- Agree	3- Agree	4- Strongly agree	3- Agree	2- Disagree	4- Strongly agree	3- Agree	3- Agree	2- Disagree	3- Agree	3- Agree	2- Disagree	3- Agree	2- Disagree	3- Agree	2- Disagree	4- Strongly agree	OK	4- Strongly agree	3- Agree
	Yes	3	0	30		yes	2	0	45		OK	yes	7	0	15		OK	8	0		4- Strongly agree	4- Strongly agree	4- Strongly agree	1- Strongly disagree	4- Strongly agree	3- Agree	3- Agree	2- Disagree	3- Agree	3- Agree	3- Agree	4- Strongly agree	3- Agree	2- Disagree	3- Agree	2- Disagree	3- Agree	3- Agree	4- Strongly agree	3- Agree	2- Disagree	3- Agree	3- Agree	3- Agree	3- Agree	3- Agree	OK	3- Agree	2- Disagree
	No					no					OK	no					OK	8	30		1- Strongly disagree	1- Strongly disagree	1- Strongly disagree	4- Strongly agree	3- Agree	1- Strongly disagree	1- Strongly disagree	4- Strongly agree	4- Strongly agree	1- Strongly disagree	3- Agree	4- Strongly agree	2- Disagree	3- Agree	2- Disagree	4- Strongly agree	2- Disagree	3- Agree	2- Disagree	2- Disagree	2- Disagree	3- Agree	3- Agree	3- Agree	4- Strongly agree	3- Agree	OK	2- Disagree	3- Agree
	Yes	3	1	0		yes	7	8	0		OK	yes	7	6	0		OK	2	0		4- Strongly agree	3- Agree	4- Strongly agree	3- Agree	4- Strongly agree	3- Agree	2- Disagree	2- Disagree	4- Strongly agree	2- Disagree	3- Agree	3- Agree	3- Agree	2- Disagree	4- Strongly agree	4- Strongly agree	4- Strongly agree	2- Disagree	3- Agree	3- Agree	3- Agree	3- Agree	3- Agree	3- Agree	2- Disagree	3- Agree	OK	3- Agree	3- Agree
	Yes	2	1	30		no					OK	yes	7	0	30		OK	5	0		4- Strongly agree	3- Agree	3- Agree	2- Disagree	4- Strongly agree	3- Agree	3- Agree	1- Strongly disagree	4- Strongly agree	2- Disagree	3- Agree	3- Agree	3- Agree	1- Strongly disagree	3- Agree	3- Agree	3- Agree	3- Agree	4- Strongly agree	4- Strongly agree	3- Agree	4- Strongly agree	2- Disagree	4- Strongly agree	2- Disagree	3- Agree	OK	4- Strongly agree	3- Agree
	No					no					OK	yes	7	0	30		OK	10	0		3- Agree	3- Agree	3- Agree	3- Agree	3- Agree	2- Disagree	3- Agree	2- Disagree	3- Agree	2- Disagree	3- Agree	3- Agree	3- Agree	2- Disagree	2- Disagree	2- Disagree	2- Disagree	2- Disagree	3- Agree	3- Agree	2- Disagree	3- Agree	2- Disagree	3- Agree	3- Agree	3- Agree	OK	4- Strongly agree	2- Disagree
	No					no					OK	yes	7	0	30		OK	3	0		3- Agree	3- Agree	4- Strongly agree	2- Disagree	3- Agree	3- Agree	3- Agree	2- Disagree	3- Agree	2- Disagree	3- Agree	3- Agree	3- Agree	2- Disagree	3- Agree	2- Disagree	3- Agree	3- Agree	3- Agree	3- Agree	2- Disagree	3- Agree	3- Agree	3- Agree	2- Disagree	3- Agree	OK	3- Agree	2- Disagree
	No					yes	2	0	40		OK	yes	7	2	0		OK	1	30		3- Agree	3- Agree	3- Agree	2- Disagree	3- Agree	3- Agree	3- Agree	2- Disagree	3- Agree	2- Disagree	3- Agree	3- Agree	3- Agree	2- Disagree	3- Agree	2- Disagree	3- Agree	3- Agree	3- Agree	3- Agree	2- Disagree	3- Agree	3- Agree	3- Agree	3- Agree	3- Agree	OK	3- Agree	3- Agree
	No					no					OK	yes	7	1	0		OK	8	0		2- Disagree	3- Agree	3- Agree	3- Agree	4- Strongly agree	2- Disagree	3- Agree	3- Agree	4- Strongly agree	3- Agree	3- Agree	4- Strongly agree	3- Agree	2- Disagree	3- Agree	2- Disagree	2- Disagree	3- Agree	4- Strongly agree	3- Agree	2- Disagree	2- Disagree	2- Disagree	3- Agree	3- Agree	4- Strongly agree	OK	3- Agree	3- Agree
	No					yes	3	0	10		OK	yes	4	4	0		OK	8	0		3- Agree	4- Strongly agree	1- Strongly disagree	3- Agree	3- Agree	2- Disagree	2- Disagree	2- Disagree	4- Strongly agree	3- Agree	3- Agree	4- Strongly agree	3- Agree	2- Disagree	3- Agree	2- Disagree	4- Strongly agree	3- Agree	3- Agree	3- Agree	2- Disagree	2- Disagree	4- Strongly agree	3- Agree	4- Strongly agree	3- Agree	OK	3- Agree	2- Disagree
	No					no					OK	yes	6	0	30		OK	7	0		3- Agree	3- Agree	4- Strongly agree	3- Agree	3- Agree	4- Strongly agree	4- Strongly agree	4- Strongly agree	2- Disagree	4- Strongly agree	4- Strongly agree	4- Strongly agree	3- Agree	3- Agree	3- Agree	3- Agree	3- Agree	3- Agree	3- Agree	3- Agree	3- Agree	4- Strongly agree	4- Strongly agree	3- Agree	3- Agree	3- Agree	OK	3- Agree	2- Disagree
	No					yes	3	0	15		OK	yes	7	0	25		OK	8	0		3- Agree	4- Strongly agree	4- Strongly agree	2- Disagree	3- Agree	4- Strongly agree	3- Agree	2- Disagree	4- Strongly agree	3- Agree	3- Agree	3- Agree	3- Agree	1- Strongly disagree	4- Strongly agree	2- Disagree	3- Agree	3- Agree	4- Strongly agree	3- Agree	1- Strongly disagree	3- Agree	3- Agree	3- Agree	2- Disagree	3- Agree	OK	3- Agree	2- Disagree
	No					no					OK	yes	7	0	40		OK	4	0		3- Agree	4- Strongly agree	4- Strongly agree	3- Agree	4- Strongly agree	4- Strongly agree	3- Agree	3- Agree	4- Strongly agree	2- Disagree	3- Agree	4- Strongly agree	4- Strongly agree	2- Disagree	4- Strongly agree	1- Strongly disagree	2- Disagree	3- Agree	4- Strongly agree	4- Strongly agree	2- Disagree	3- Agree	3- Agree	3- Agree	2- Disagree	3- Agree	OK	4- Strongly agree	3- Agree
	No					no					OK	yes	7	1	0		OK	7	0		3- Agree	4- Strongly agree	3- Agree	2- Disagree	3- Agree	3- Agree	3- Agree	2- Disagree	4- Strongly agree	2- Disagree	3- Agree	4- Strongly agree	3- Agree	1- Strongly disagree	3- Agree	1- Strongly disagree	3- Agree	3- Agree	3- Agree	3- Agree	1- Strongly disagree	2- Disagree	3- Agree	3- Agree	3- Agree	4- Strongly agree	OK	3- Agree	2- Disagree
	No					yes	3	0	45		OK	yes	7	0	40		OK	6	0		3- Agree	4- Strongly agree	4- Strongly agree	2- Disagree	3- Agree	3- Agree	3- Agree	2- Disagree	4- Strongly agree	2- Disagree	3- Agree	4- Strongly agree	3- Agree	2- Disagree	4- Strongly agree	2- Disagree	3- Agree	3- Agree	3- Agree	4- Strongly agree	1- Strongly disagree	3- Agree	3- Agree	4- Strongly agree	3- Agree	4- Strongly agree	OK	4- Strongly agree	2- Disagree
	Yes	2	0	15		no					OK	yes	4	0	40		OK	8	0		3- Agree	4- Strongly agree	3- Agree	2- Disagree	3- Agree	3- Agree	3- Agree	2- Disagree	4- Strongly agree	2- Disagree	3- Agree	3- Agree	3- Agree	2- Disagree	3- Agree	3- Agree	3- Agree	3- Agree	3- Agree	4- Strongly agree	2- Disagree	3- Agree	2- Disagree	3- Agree	3- Agree	4- Strongly agree	OK	3- Agree	2- Disagree
	Yes	5	2	0		no					OK	yes	7	1	30		OK	6	30		3- Agree	4- Strongly agree	4- Strongly agree	4- Strongly agree	4- Strongly agree	4- Strongly agree	4- Strongly agree	2- Disagree	4- Strongly agree	2- Disagree	4- Strongly agree	4- Strongly agree	4- Strongly agree	4- Strongly agree	4- Strongly agree	4- Strongly agree	4- Strongly agree	4- Strongly agree	3- Agree	3- Agree	3- Agree	3- Agree	3- Agree	3- Agree	4- Strongly agree	4- Strongly agree	OK	4- Strongly agree	2- Disagree
	No					no					OK	yes	7	0	30		OK	7	0		4- Strongly agree	3- Agree	3- Agree	3- Agree	3- Agree	3- Agree	3- Agree	3- Agree	3- Agree	3- Agree	3- Agree	3- Agree	3- Agree	2- Disagree	3- Agree	3- Agree	3- Agree	3- Agree	3- Agree	3- Agree	3- Agree	3- Agree	3- Agree	3- Agree	3- Agree	3- Agree		3- Agree	3- Agree
	No					no					OK	yes	5	0	30		OK	5	0		3- Agree	3- Agree	3- Agree	3- Agree	3- Agree	2- Disagree	2- Disagree	2- Disagree	3- Agree	3- Agree	2- Disagree	3- Agree	3- Agree	2- Disagree	1- Strongly disagree	3- Agree	3- Agree	1- Strongly disagree	2- Disagree	2- Disagree	2- Disagree	2- Disagree	2- Disagree	3- Agree	2- Disagree	2- Disagree	OK	3- Agree	3- Agree
	No					yes	1	0	30		OK	yes	1	2	0		OK	4	0		3- Agree	4- Strongly agree	3- Agree	2- Disagree	3- Agree	3- Agree	3- Agree	2- Disagree	3- Agree	2- Disagree	3- Agree	3- Agree	3- Agree	2- Disagree	3- Agree	1- Strongly disagree	3- Agree	4- Strongly agree	4- Strongly agree	3- Agree	4- Strongly agree	3- Agree	3- Agree	3- Agree	1- Strongly disagree	4- Strongly agree	OK	4- Strongly agree	2- Disagree
	No					yes	1	2	0		OK	yes	7	0	20		OK	5	0		4- Strongly agree	3- Agree	3- Agree	2- Disagree	3- Agree	3- Agree	3- Agree	2- Disagree	4- Strongly agree	2- Disagree	3- Agree	3- Agree	3- Agree	2- Disagree	3- Agree	1- Strongly disagree	3- Agree	3- Agree	3- Agree	4- Strongly agree	2- Disagree	3- Agree	3- Agree	4- Strongly agree	2- Disagree	4- Strongly agree	OK	4- Strongly agree	2- Disagree
	No					yes	7	1	0		OK	yes	6	0	25		OK	3	0		4- Strongly agree	4- Strongly agree	4- Strongly agree	2- Disagree	4- Strongly agree	3- Agree	3- Agree	2- Disagree	3- Agree	2- Disagree	4- Strongly agree	3- Agree	3- Agree	2- Disagree	3- Agree	2- Disagree	3- Agree	3- Agree	3- Agree	3- Agree	1- Strongly disagree	3- Agree	3- Agree	3- Agree	3- Agree	3- Agree	OK	4- Strongly agree	2- Disagree
	Yes	4	0	40		no					OK	yes	4	0	20		OK	8	0		3- Agree	3- Agree	3- Agree	2- Disagree	3- Agree	2- Disagree	3- Agree	2- Disagree	3- Agree	3- Agree	3- Agree	3- Agree	3- Agree	2- Disagree	3- Agree	2- Disagree	2- Disagree	3- Agree	3- Agree	2- Disagree	2- Disagree	2- Disagree	2- Disagree	3- Agree	3- Agree	3- Agree	OK	3- Agree	2- Disagree
	No					yes	1	1	0		OK	yes	5	0	30		OK	2	0		3- Agree	3- Agree	4- Strongly agree	2- Disagree	3- Agree	3- Agree	4- Strongly agree	2- Disagree	4- Strongly agree	3- Agree	3- Agree	4- Strongly agree	4- Strongly agree	2- Disagree	3- Agree	2- Disagree	3- Agree	2- Disagree	3- Agree	3- Agree	2- Disagree	3- Agree	2- Disagree	3- Agree	3- Agree	3- Agree	OK	3- Agree	2- Disagree
	Yes	2	0	45		yes	1	1	0		OK	no					OK	5	0		4- Strongly agree	4- Strongly agree	4- Strongly agree	3- Agree	4- Strongly agree	3- Agree	2- Disagree	2- Disagree	4- Strongly agree	3- Agree	4- Strongly agree	3- Agree	3- Agree	2- Disagree	3- Agree	1- Strongly disagree	2- Disagree	2- Disagree	3- Agree	3- Agree	2- Disagree	3- Agree	2- Disagree	4- Strongly agree	1- Strongly disagree	4- Strongly agree	OK	3- Agree	2- Disagree
	No					no					OK	yes	3	0	30		OK	5	0		3- Agree	4- Strongly agree	3- Agree	2- Disagree	3- Agree	2- Disagree	3- Agree	2- Disagree	3- Agree	3- Agree	3- Agree	3- Agree	2- Disagree	2- Disagree	3- Agree	2- Disagree	3- Agree	3- Agree	3- Agree	4- Strongly agree	2- Disagree	3- Agree	3- Agree	3- Agree	3- Agree	3- Agree	OK	4- Strongly agree	2- Disagree
	No					no					OK	yes	5	1	0		OK	8	0		2- Disagree	4- Strongly agree	3- Agree	4- Strongly agree	3- Agree	3- Agree	4- Strongly agree	1- Strongly disagree	4- Strongly agree	3- Agree	3- Agree	4- Strongly agree	2- Disagree	4- Strongly agree	3- Agree	1- Strongly disagree	3- Agree	4- Strongly agree	3- Agree	3- Agree	2- Disagree	1- Strongly disagree	2- Disagree	3- Agree	3- Agree	3- Agree	OK	3- Agree	4- Strongly agree
	No					no					OK	yes	7	1	30		OK	2	0		3- Agree	3- Agree	3- Agree	2- Disagree	3- Agree	3- Agree	2- Disagree	3- Agree	3- Agree	3- Agree	3- Agree	3- Agree	3- Agree	2- Disagree	3- Agree	2- Disagree	3- Agree	2- Disagree	3- Agree	3- Agree	2- Disagree	3- Agree	2- Disagree	3- Agree	4- Strongly agree	2- Disagree	OK	3- Agree	3- Agree
	No					no					OK	yes	7	0	30		OK	7	0		1- Strongly disagree	4- Strongly agree	4- Strongly agree	3- Agree	3- Agree	2- Disagree	2- Disagree	2- Disagree	3- Agree	2- Disagree	3- Agree	3- Agree	3- Agree	3- Agree	2- Disagree	2- Disagree	2- Disagree	3- Agree	3- Agree	3- Agree	2- Disagree	2- Disagree	3- Agree	3- Agree	3- Agree	3- Agree		3- Agree	2- Disagree
	No					no					OK	yes	5	0	20		OK	6	0		3- Agree	4- Strongly agree	4- Strongly agree	2- Disagree	4- Strongly agree	2- Disagree	2- Disagree	1- Strongly disagree	4- Strongly agree	3- Agree	3- Agree	4- Strongly agree	4- Strongly agree	2- Disagree	3- Agree	1- Strongly disagree	3- Agree	2- Disagree	4- Strongly agree	3- Agree	2- Disagree	1- Strongly disagree	1- Strongly disagree	3- Agree	3- Agree	3- Agree	OK	4- Strongly agree	2- Disagree
	No					no					OK	yes	2	1	0		OK	5	0		3- Agree	4- Strongly agree	1- Strongly disagree	1- Strongly disagree	4- Strongly agree	3- Agree	3- Agree	1- Strongly disagree	4- Strongly agree	2- Disagree	3- Agree	4- Strongly agree	2- Disagree	3- Agree	3- Agree	3- Agree	3- Agree	3- Agree	3- Agree	3- Agree	2- Disagree	3- Agree	4- Strongly agree	2- Disagree	3- Agree	3- Agree	OK	3- Agree	3- Agree
	No					no					OK	yes	7	1	0		OK	3	0		3- Agree	3- Agree	3- Agree	2- Disagree	3- Agree	3- Agree	3- Agree	2- Disagree	3- Agree	2- Disagree	3- Agree	3- Agree	3- Agree	2- Disagree	3- Agree	1- Strongly disagree	3- Agree	3- Agree	3- Agree	3- Agree	1- Strongly disagree	3- Agree	3- Agree	3- Agree	2- Disagree	3- Agree		4- Strongly agree	2- Disagree
	Yes	3	2	0		yes	3	2	0		OK	yes	2	0	10		OK	0	30		4- Strongly agree	3- Agree	3- Agree	2- Disagree	4- Strongly agree	3- Agree	3- Agree	1- Strongly disagree	4- Strongly agree	2- Disagree	4- Strongly agree	4- Strongly agree	4- Strongly agree	2- Disagree	4- Strongly agree	1- Strongly disagree	4- Strongly agree	4- Strongly agree	4- Strongly agree	4- Strongly agree	2- Disagree	3- Agree	3- Agree	4- Strongly agree	2- Disagree	4- Strongly agree	OK	4- Strongly agree	2- Disagree
	Yes	3	2	0		yes	5	2			OK	yes	2	1	0		OK	6	0		4- Strongly agree	4- Strongly agree	3- Agree	2- Disagree	3- Agree	3- Agree	3- Agree	2- Disagree	4- Strongly agree	2- Disagree	3- Agree	3- Agree	3- Agree	2- Disagree	3- Agree	2- Disagree	2- Disagree	3- Agree	4- Strongly agree	3- Agree	2- Disagree	4- Strongly agree	4- Strongly agree	4- Strongly agree	4- Strongly agree	3- Agree	OK	3- Agree	3- Agree
	No					yes	7	1	0			yes	7	2	0			1	0		3- Agree	4- Strongly agree	4- Strongly agree	2- Disagree	3- Agree	3- Agree	2- Disagree	2- Disagree	3- Agree	3- Agree	3- Agree	4- Strongly agree	4- Strongly agree	2- Disagree	3- Agree	2- Disagree	3- Agree	4- Strongly agree	4- Strongly agree	4- Strongly agree	2- Disagree	3- Agree	3- Agree	4- Strongly agree	2- Disagree	3- Agree		3- Agree	3- Agree
	Yes	5	2	30		yes	2	1	30		OK	yes	5	2	30		OK	5	30		4- Strongly agree	4- Strongly agree	4- Strongly agree	2- Disagree	4- Strongly agree	3- Agree	3- Agree	2- Disagree	4- Strongly agree	2- Disagree	3- Agree	4- Strongly agree	4- Strongly agree	2- Disagree	2- Disagree	2- Disagree	3- Agree	3- Agree	4- Strongly agree	3- Agree	2- Disagree	3- Agree	3- Agree	3- Agree	2- Disagree	4- Strongly agree	OK	4- Strongly agree	2- Disagree
	No					yes	2	1	0		OK	yes	2	0	40		OK	6	0		3- Agree	4- Strongly agree	4- Strongly agree	2- Disagree	4- Strongly agree	4- Strongly agree	3- Agree	3- Agree	4- Strongly agree	2- Disagree	4- Strongly agree	4- Strongly agree	4- Strongly agree	1- Strongly disagree	4- Strongly agree	1- Strongly disagree	3- Agree	4- Strongly agree	4- Strongly agree	4- Strongly agree	1- Strongly disagree	3- Agree	1- Strongly disagree	4- Strongly agree	3- Agree	4- Strongly agree	OK	4- Strongly agree	2- Disagree
	No					no					OK	yes	3	1	0		OK	10	0		2- Disagree	3- Agree	3- Agree	3- Agree	3- Agree	3- Agree	1- Strongly disagree	3- Agree	3- Agree	3- Agree	3- Agree	3- Agree	3- Agree	2- Disagree	3- Agree	2- Disagree	3- Agree	1- Strongly disagree	3- Agree	3- Agree	2- Disagree	2- Disagree	2- Disagree	3- Agree	3- Agree	3- Agree	OK	3- Agree	2- Disagree
	No					no					OK	yes	5	1	0		OK	12	0		3- Agree	4- Strongly agree	3- Agree	2- Disagree	3- Agree	3- Agree	3- Agree	2- Disagree	3- Agree	3- Agree	3- Agree	3- Agree	3- Agree	2- Disagree	3- Agree	2- Disagree	3- Agree	3- Agree	3- Agree	3- Agree	2- Disagree	3- Agree	3- Agree	3- Agree	2- Disagree	4- Strongly agree	OK	3- Agree	2- Disagree
	Yes	1	0	20		no					OK	yes	7	1	0		OK	1	30		3- Agree	4- Strongly agree	4- Strongly agree	3- Agree	3- Agree	4- Strongly agree	2- Disagree	2- Disagree	3- Agree	3- Agree	2- Disagree	4- Strongly agree	2- Disagree	2- Disagree	3- Agree	3- Agree	3- Agree	2- Disagree	4- Strongly agree	4- Strongly agree	2- Disagree	2- Disagree	2- Disagree	3- Agree	3- Agree	3- Agree	OK	3- Agree	3- Agree
	No					yes	1	0	10			yes	3	0	10			5	0		2- Disagree	3- Agree	2- Disagree	2- Disagree	3- Agree	2- Disagree	2- Disagree	2- Disagree	3- Agree	3- Agree	3- Agree	3- Agree	3- Agree	2- Disagree	3- Agree	2- Disagree	2- Disagree	3- Agree	2- Disagree	2- Disagree	2- Disagree	3- Agree	2- Disagree	3- Agree	2- Disagree	3- Agree		3- Agree	2- Disagree
	No					no					OK	yes	6	4	0		OK	8	0		4- Strongly agree	3- Agree	4- Strongly agree	3- Agree	2- Disagree	3- Agree	3- Agree	3- Agree	3- Agree	3- Agree	3- Agree	3- Agree	3- Agree	2- Disagree	3- Agree	3- Agree	3- Agree	2- Disagree	3- Agree	3- Agree	1- Strongly disagree	3- Agree	3- Agree	3- Agree	3- Agree	4- Strongly agree	OK	4- Strongly agree	3- Agree
	No					yes	2	1	20		OK	yes	7	1	36		OK	15	15		2- Disagree	3- Agree	3- Agree	3- Agree	3- Agree	3- Agree	2- Disagree	3- Agree	3- Agree	3- Agree	3- Agree	3- Agree	3- Agree	3- Agree	3- Agree	3- Agree	3- Agree	2- Disagree	3- Agree	2- Disagree	3- Agree	2- Disagree	3- Agree	3- Agree	2- Disagree	2- Disagree	OK	4- Strongly agree	2- Disagree
	No					no					OK	yes	7	0	30		OK	3	0		4- Strongly agree	4- Strongly agree	4- Strongly agree	3- Agree	4- Strongly agree	3- Agree	3- Agree	2- Disagree	4- Strongly agree	3- Agree	4- Strongly agree	3- Agree	3- Agree	2- Disagree	3- Agree	2- Disagree	3- Agree	3- Agree	3- Agree	3- Agree	2- Disagree	3- Agree	3- Agree	3- Agree	2- Disagree	3- Agree	OK	3- Agree	2- Disagree
	No					yes	2	5	0			yes	7	5	0		OK	12	0		3- Agree	3- Agree	3- Agree	3- Agree	3- Agree	2- Disagree	2- Disagree	2- Disagree	3- Agree	3- Agree	4- Strongly agree	3- Agree	3- Agree	3- Agree	3- Agree	2- Disagree	2- Disagree	2- Disagree	3- Agree	3- Agree	3- Agree	3- Agree	3- Agree	3- Agree	3- Agree	2- Disagree		3- Agree	4- Strongly agree
	No					yes	1	2	30		OK	yes	7	1	0		OK	8	0		3- Agree	3- Agree	3- Agree	2- Disagree	3- Agree	3- Agree	3- Agree	2- Disagree	3- Agree	2- Disagree	3- Agree	3- Agree	3- Agree	2- Disagree	3- Agree	2- Disagree	3- Agree	3- Agree	3- Agree	3- Agree	2- Disagree	3- Agree	1- Strongly disagree	3- Agree	3- Agree	3- Agree	OK	3- Agree	2- Disagree
	No					no					OK	yes	7	5	120		OK	6	20		3- Agree	4- Strongly agree	4- Strongly agree	3- Agree	3- Agree	1- Strongly disagree	2- Disagree	1- Strongly disagree	3- Agree	2- Disagree	3- Agree	3- Agree	4- Strongly agree	2- Disagree	3- Agree	3- Agree	1- Strongly disagree	3- Agree	2- Disagree	3- Agree	3- Agree	1- Strongly disagree	1- Strongly disagree	3- Agree	3- Agree	3- Agree		3- Agree	3- Agree
	No					yes	2	0	30		OK	yes	2	0	10		OK	7	0		3- Agree	3- Agree	3- Agree	2- Disagree	3- Agree	2- Disagree	3- Agree	2- Disagree	3- Agree	4- Strongly agree	3- Agree	3- Agree	3- Agree	1- Strongly disagree	3- Agree	2- Disagree	3- Agree	3- Agree	3- Agree	3- Agree	1- Strongly disagree	3- Agree	3- Agree	3- Agree	2- Disagree	3- Agree	OK	3- Agree	3- Agree
	No					no					OK	yes	3	0	9		OK	5	0		3- Agree	4- Strongly agree	4- Strongly agree	3- Agree	3- Agree	3- Agree	4- Strongly agree	2- Disagree	3- Agree	2- Disagree	2- Disagree	3- Agree	3- Agree	2- Disagree	3- Agree	2- Disagree	3- Agree	3- Agree	3- Agree	3- Agree	2- Disagree	2- Disagree	2- Disagree	3- Agree	3- Agree	3- Agree	OK	3- Agree	3- Agree
	No					yes	1	1	0		OK	yes	3	2	0		OK	9	0		4- Strongly agree	4- Strongly agree	3- Agree	2- Disagree	3- Agree	4- Strongly agree	4- Strongly agree	2- Disagree	3- Agree	3- Agree	4- Strongly agree	2- Disagree	4- Strongly agree	4- Strongly agree	3- Agree	2- Disagree	2- Disagree	3- Agree	3- Agree	1- Strongly disagree	2- Disagree	3- Agree	3- Agree	2- Disagree	4- Strongly agree	1- Strongly disagree	OK	4- Strongly agree	3- Agree
	Yes	2	1	0		yes	1	1	0		OK	yes	7	2	0		OK	10	0		3- Agree	3- Agree	3- Agree	2- Disagree	3- Agree	3- Agree	2- Disagree	2- Disagree	3- Agree	2- Disagree	3- Agree	4- Strongly agree	3- Agree	2- Disagree	2- Disagree	2- Disagree	2- Disagree	2- Disagree	3- Agree	3- Agree	2- Disagree	3- Agree	3- Agree	3- Agree	2- Disagree	3- Agree	OK	3- Agree	2- Disagree
	No					no					OK	yes	7	0	20		OK	9	0		4- Strongly agree	4- Strongly agree	3- Agree	2- Disagree	3- Agree	3- Agree	2- Disagree	1- Strongly disagree	3- Agree	2- Disagree	3- Agree	3- Agree	3- Agree	1- Strongly disagree	3- Agree	2- Disagree	2- Disagree	3- Agree	3- Agree	3- Agree	1- Strongly disagree	3- Agree	3- Agree	4- Strongly agree	2- Disagree	3- Agree	OK	4- Strongly agree	2- Disagree
	No					no					OK	yes	7	4	40		OK	1	30		4- Strongly agree	4- Strongly agree	4- Strongly agree	4- Strongly agree	4- Strongly agree	4- Strongly agree	4- Strongly agree	1- Strongly disagree	4- Strongly agree	1- Strongly disagree	4- Strongly agree	4- Strongly agree	4- Strongly agree	1- Strongly disagree	4- Strongly agree	1- Strongly disagree	4- Strongly agree	4- Strongly agree	4- Strongly agree	4- Strongly agree	1- Strongly disagree	4- Strongly agree	4- Strongly agree	4- Strongly agree	1- Strongly disagree	4- Strongly agree	OK	4- Strongly agree	1- Strongly disagree
	Yes	2	2	20		yes	7	7	20		OK	yes	7	2	20		OK	9	100		3- Agree	4- Strongly agree	4- Strongly agree	2- Disagree	4- Strongly agree	3- Agree	4- Strongly agree	2- Disagree	4- Strongly agree	4- Strongly agree	3- Agree	4- Strongly agree	3- Agree	4- Strongly agree	3- Agree	3- Agree	4- Strongly agree	3- Agree	4- Strongly agree	3- Agree	4- Strongly agree	3- Agree	4- Strongly agree	4- Strongly agree	2- Disagree	4- Strongly agree	OK	3- Agree	1- Strongly disagree
	No					no					OK	yes	7	1	30		OK	5	360		4- Strongly agree	4- Strongly agree	4- Strongly agree	3- Agree	4- Strongly agree	3- Agree	3- Agree	3- Agree	4- Strongly agree	3- Agree	4- Strongly agree	3- Agree	4- Strongly agree	2- Disagree	3- Agree	2- Disagree	4- Strongly agree	3- Agree	3- Agree	4- Strongly agree	1- Strongly disagree	3- Agree	3- Agree	3- Agree	2- Disagree	3- Agree	OK	4- Strongly agree	1- Strongly disagree
	No					no					OK	yes	7	5	15		OK	8	340		3- Agree	2- Disagree	2- Disagree	3- Agree	3- Agree	2- Disagree	2- Disagree	3- Agree	3- Agree	3- Agree	3- Agree	3- Agree	3- Agree	2- Disagree	2- Disagree	3- Agree	2- Disagree	3- Agree	3- Agree	2- Disagree	3- Agree	1- Strongly disagree	3- Agree	3- Agree	3- Agree	2- Disagree	OK	3- Agree	4- Strongly agree
	No					no					OK	yes	7	1	40		OK	2	60		3- Agree	3- Agree	3- Agree	2- Disagree	3- Agree	3- Agree	3- Agree	2- Disagree	3- Agree	2- Disagree	3- Agree	3- Agree	3- Agree	2- Disagree	2- Disagree	2- Disagree	3- Agree	3- Agree	3- Agree	4- Strongly agree	2- Disagree	1- Strongly disagree	3- Agree	3- Agree	3- Agree	2- Disagree	OK	3- Agree	3- Agree
	No					no					OK	yes	7	8	40		OK	5	50		2- Disagree	3- Agree	3- Agree	2- Disagree	3- Agree	3- Agree	3- Agree	2- Disagree	3- Agree	3- Agree	3- Agree	3- Agree	3- Agree	2- Disagree	3- Agree	2- Disagree	2- Disagree	2- Disagree	3- Agree	3- Agree	2- Disagree	2- Disagree	2- Disagree	3- Agree	2- Disagree	3- Agree	OK	3- Agree	2- Disagree
	Yes	5	0	30		no					OK	yes	7	2	0		OK	0	50		4- Strongly agree	4- Strongly agree	3- Agree	2- Disagree	3- Agree	4- Strongly agree	3- Agree	2- Disagree	4- Strongly agree	1- Strongly disagree	4- Strongly agree	4- Strongly agree	4- Strongly agree	2- Disagree	4- Strongly agree	2- Disagree	4- Strongly agree	4- Strongly agree	4- Strongly agree	4- Strongly agree	2- Disagree	4- Strongly agree	4- Strongly agree	4- Strongly agree	1- Strongly disagree	4- Strongly agree	OK	4- Strongly agree	2- Disagree
	Yes	6	4	45		no					OK	yes	4	2	45		OK	2	30		4- Strongly agree	4- Strongly agree	4- Strongly agree	2- Disagree	4- Strongly agree	4- Strongly agree	4- Strongly agree	2- Disagree	4- Strongly agree	3- Agree	4- Strongly agree	4- Strongly agree	4- Strongly agree	1- Strongly disagree	4- Strongly agree	2- Disagree	4- Strongly agree	4- Strongly agree	4- Strongly agree	4- Strongly agree	2- Disagree	4- Strongly agree	4- Strongly agree	4- Strongly agree	2- Disagree	4- Strongly agree	OK	4- Strongly agree	1- Strongly disagree
	Yes	2	0	20		no					OK	yes	7	0	20		OK	1	30		4- Strongly agree	4- Strongly agree	3- Agree	2- Disagree	4- Strongly agree	3- Agree	3- Agree	2- Disagree	4- Strongly agree	2- Disagree	3- Agree	4- Strongly agree	4- Strongly agree	2- Disagree	4- Strongly agree	2- Disagree	3- Agree	2- Disagree	4- Strongly agree	3- Agree	2- Disagree	3- Agree	4- Strongly agree	4- Strongly agree	4- Strongly agree	3- Agree	OK	4- Strongly agree	4- Strongly agree
	Yes	3	1	30		no					OK	yes	7	1	0		OK	2	30		3- Agree	3- Agree	3- Agree	2- Disagree	3- Agree	2- Disagree	3- Agree	2- Disagree	3- Agree	2- Disagree	2- Disagree	3- Agree	3- Agree	2- Disagree	3- Agree	2- Disagree	3- Agree	3- Agree	3- Agree	3- Agree	2- Disagree	3- Agree	3- Agree	3- Agree	2- Disagree	3- Agree	OK	4- Strongly agree	2- Disagree
	No					no					OK	yes	7	1	0		OK	4	0		3- Agree	3- Agree	3- Agree	3- Agree	3- Agree	2- Disagree	2- Disagree	2- Disagree	4- Strongly agree	4- Strongly agree	3- Agree	3- Agree	4- Strongly agree	2- Disagree	3- Agree	2- Disagree	3- Agree	3- Agree	3- Agree	3- Agree	3- Agree	2- Disagree	2- Disagree	3- Agree	3- Agree	3- Agree	OK	4- Strongly agree	2- Disagree
	No					no					OK	yes	7	2	30		OK	6	100		2- Disagree	2- Disagree	3- Agree	2- Disagree	3- Agree	2- Disagree	2- Disagree	2- Disagree	3- Agree	3- Agree	3- Agree	3- Agree	2- Disagree	2- Disagree	2- Disagree	2- Disagree	2- Disagree	3- Agree	3- Agree	3- Agree	2- Disagree	2- Disagree	2- Disagree	3- Agree	3- Agree	3- Agree	OK	3- Agree	2- Disagree
	No					no					OK	yes	7	0	30		OK	4	0		3- Agree	3- Agree	3- Agree	1- Strongly disagree	3- Agree	3- Agree	3- Agree	2- Disagree	3- Agree	3- Agree	3- Agree	3- Agree	3- Agree	1- Strongly disagree	3- Agree	2- Disagree	3- Agree	3- Agree	3- Agree	3- Agree	3- Agree	3- Agree	3- Agree	3- Agree	3- Agree	3- Agree	OK	3- Agree	3- Agree
	No					no					OK	yes	7	2	35		OK	5	60		3- Agree	3- Agree	3- Agree	2- Disagree	3- Agree	3- Agree	3- Agree	1- Strongly disagree	3- Agree	3- Agree	3- Agree	3- Agree	3- Agree	2- Disagree	3- Agree	2- Disagree	3- Agree	3- Agree	3- Agree	3- Agree	2- Disagree	3- Agree	3- Agree	3- Agree	2- Disagree	1- Strongly disagree	OK	3- Agree	3- Agree
	No					no					OK	yes	7	3	40		OK	2	80		3- Agree	2- Disagree	3- Agree	2- Disagree	3- Agree	2- Disagree	2- Disagree	2- Disagree	3- Agree	2- Disagree	3- Agree	3- Agree	2- Disagree	2- Disagree	2- Disagree	2- Disagree	3- Agree	3- Agree	3- Agree	3- Agree	2- Disagree	2- Disagree	2- Disagree	3- Agree	2- Disagree	3- Agree	OK	3- Agree	2- Disagree
	Yes	5	1	30		no					OK	yes	7	2	40		OK	4	150		4- Strongly agree	4- Strongly agree	4- Strongly agree	1- Strongly disagree	4- Strongly agree	4- Strongly agree	4- Strongly agree	2- Disagree	4- Strongly agree	2- Disagree	4- Strongly agree	4- Strongly agree	4- Strongly agree	2- Disagree	4- Strongly agree	1- Strongly disagree	4- Strongly agree	4- Strongly agree	4- Strongly agree	4- Strongly agree	2- Disagree	4- Strongly agree	4- Strongly agree	4- Strongly agree	1- Strongly disagree	4- Strongly agree	OK	4- Strongly agree	2- Disagree
	Yes	3	1	35		no					OK	yes	7	3	45		OK	9	400		4- Strongly agree	3- Agree	4- Strongly agree	2- Disagree	4- Strongly agree	4- Strongly agree	3- Agree	2- Disagree	4- Strongly agree	2- Disagree	4- Strongly agree	4- Strongly agree	3- Agree	2- Disagree	3- Agree	2- Disagree	4- Strongly agree	3- Agree	4- Strongly agree	4- Strongly agree	2- Disagree	4- Strongly agree	3- Agree	4- Strongly agree	2- Disagree	4- Strongly agree	OK	4- Strongly agree	2- Disagree
	No					yes	3	2	20		OK	yes	5	1	15		OK	4	40		3- Agree	4- Strongly agree	4- Strongly agree	2- Disagree	4- Strongly agree	4- Strongly agree	3- Agree	2- Disagree	4- Strongly agree	3- Agree	4- Strongly agree	3- Agree	3- Agree	2- Disagree	3- Agree	2- Disagree	3- Agree	3- Agree	3- Agree	3- Agree	2- Disagree	3- Agree	3- Agree	3- Agree	3- Agree	3- Agree	OK	3- Agree	2- Disagree
	No					no					OK	no					OK	7	15		3- Agree	3- Agree	3- Agree	3- Agree	3- Agree	3- Agree	3- Agree	2- Disagree	4- Strongly agree	4- Strongly agree	3- Agree	3- Agree	3- Agree	2- Disagree	3- Agree	2- Disagree	3- Agree	3- Agree	3- Agree	3- Agree	3- Agree	3- Agree	3- Agree	3- Agree	3- Agree	3- Agree	OK	3- Agree	3- Agree
	No					no					OK	yes	7	1	35		OK	8	200		3- Agree	3- Agree	3- Agree	2- Disagree	3- Agree	2- Disagree	2- Disagree	2- Disagree	3- Agree	4- Strongly agree	4- Strongly agree	4- Strongly agree	4- Strongly agree	1- Strongly disagree	3- Agree	3- Agree	3- Agree	3- Agree	3- Agree	3- Agree	2- Disagree	2- Disagree	2- Disagree	3- Agree	3- Agree	3- Agree	OK	3- Agree	2- Disagree
	No					no					OK	yes	7	1	30		OK	1	60		2- Disagree	2- Disagree	3- Agree	3- Agree	3- Agree	2- Disagree	2- Disagree	2- Disagree	3- Agree	2- Disagree	3- Agree	3- Agree	2- Disagree	2- Disagree	2- Disagree	2- Disagree	3- Agree	3- Agree	3- Agree	3- Agree	3- Agree	1- Strongly disagree	2- Disagree	3- Agree	3- Agree	2- Disagree	OK	3- Agree	3- Agree
	Yes	1	1	30		yes	1	1	30		OK	yes	4	1	30		OK	4	60		4- Strongly agree	4- Strongly agree	4- Strongly agree	2- Disagree	4- Strongly agree	4- Strongly agree	2- Disagree	2- Disagree	4- Strongly agree	4- Strongly agree	4- Strongly agree	4- Strongly agree	4- Strongly agree	2- Disagree	3- Agree	2- Disagree	4- Strongly agree	3- Agree	4- Strongly agree	4- Strongly agree	2- Disagree	3- Agree	2- Disagree	4- Strongly agree	3- Agree	4- Strongly agree	OK	4- Strongly agree	2- Disagree
	Yes	2	8	0		yes	1	2	0		OK	yes	7	0	20		OK	1	60		3- Agree	4- Strongly agree	3- Agree	2- Disagree	3- Agree	3- Agree	4- Strongly agree	1- Strongly disagree	3- Agree	1- Strongly disagree	3- Agree	3- Agree	3- Agree	1- Strongly disagree	3- Agree	1- Strongly disagree	3- Agree	3- Agree	3- Agree	3- Agree	1- Strongly disagree	3- Agree	3- Agree	3- Agree	3- Agree	3- Agree	OK	3- Agree	2- Disagree
	Yes	5	0	30		yes	5	1	3		OK	yes	7	1	0		OK	7	54		4- Strongly agree	4- Strongly agree	4- Strongly agree	1- Strongly disagree	4- Strongly agree	4- Strongly agree	3- Agree	1- Strongly disagree	4- Strongly agree	2- Disagree	3- Agree	4- Strongly agree	4- Strongly agree	2- Disagree	4- Strongly agree	2- Disagree	4- Strongly agree	4- Strongly agree	4- Strongly agree	4- Strongly agree	2- Disagree	4- Strongly agree	4- Strongly agree	4- Strongly agree	2- Disagree	4- Strongly agree	OK	4- Strongly agree	4- Strongly agree
	No					no					OK	yes	7	2	25		OK	8	0		3- Agree	3- Agree	4- Strongly agree	2- Disagree	4- Strongly agree	3- Agree	4- Strongly agree	2- Disagree	4- Strongly agree	4- Strongly agree	3- Agree	4- Strongly agree	4- Strongly agree	2- Disagree	4- Strongly agree	4- Strongly agree	3- Agree	4- Strongly agree	4- Strongly agree	4- Strongly agree	2- Disagree	4- Strongly agree	4- Strongly agree	4- Strongly agree	2- Disagree	3- Agree	OK	4- Strongly agree	4- Strongly agree
	No					no					OK	yes	7	3	35		OK	2	120		3- Agree	3- Agree	3- Agree	2- Disagree	3- Agree	3- Agree	3- Agree	2- Disagree	3- Agree	3- Agree	3- Agree	3- Agree	3- Agree	3- Agree	3- Agree	2- Disagree	3- Agree	3- Agree	3- Agree	4- Strongly agree	2- Disagree	4- Strongly agree	3- Agree	4- Strongly agree	4- Strongly agree	4- Strongly agree	OK	4- Strongly agree	1- Strongly disagree
	Yes	6	1	30		no					OK	yes	7	1			OK	7	0		4- Strongly agree	4- Strongly agree	3- Agree	2- Disagree	4- Strongly agree	4- Strongly agree	3- Agree	3- Agree	4- Strongly agree	2- Disagree	4- Strongly agree	3- Agree	4- Strongly agree	2- Disagree	3- Agree	2- Disagree	2- Disagree	3- Agree	3- Agree	3- Agree	2- Disagree	3- Agree	3- Agree	4- Strongly agree	3- Agree	4- Strongly agree	OK	4- Strongly agree	2- Disagree
	No					yes	4	1	0		OK	no					OK	4	0		3- Agree	3- Agree	4- Strongly agree	1- Strongly disagree	3- Agree	2- Disagree	1- Strongly disagree	2- Disagree	4- Strongly agree	2- Disagree	2- Disagree	3- Agree	3- Agree	1- Strongly disagree	4- Strongly agree	4- Strongly agree	4- Strongly agree	1- Strongly disagree	3- Agree	3- Agree	1- Strongly disagree	1- Strongly disagree	1- Strongly disagree	4- Strongly agree	4- Strongly agree	4- Strongly agree	OK	4- Strongly agree	1- Strongly disagree
	No					yes	7	2	0		OK	yes	7	0	30		OK	8	0		3- Agree	3- Agree	4- Strongly agree	2- Disagree	4- Strongly agree	3- Agree	3- Agree	2- Disagree	4- Strongly agree	2- Disagree	3- Agree	4- Strongly agree	4- Strongly agree	2- Disagree	3- Agree	2- Disagree	2- Disagree	3- Agree	4- Strongly agree	4- Strongly agree	2- Disagree	3- Agree	3- Agree	3- Agree	2- Disagree	3- Agree	OK	4- Strongly agree	3- Agree
	No					no					OK	no					OK	10	0		3- Agree	3- Agree	3- Agree	3- Agree	3- Agree	2- Disagree	1- Strongly disagree	2- Disagree	3- Agree	4- Strongly agree	3- Agree	3- Agree	3- Agree	1- Strongly disagree	3- Agree	1- Strongly disagree	2- Disagree	2- Disagree	3- Agree	2- Disagree	1- Strongly disagree	3- Agree	1- Strongly disagree	3- Agree	3- Agree	3- Agree	OK	4- Strongly agree	3- Agree
	No					no						yes	5	3				8			4- Strongly agree	4- Strongly agree	4- Strongly agree	2- Disagree	3- Agree	3- Agree	3- Agree	2- Disagree	4- Strongly agree	3- Agree	3- Agree	3- Agree	3- Agree	2- Disagree	4- Strongly agree	3- Agree	3- Agree	3- Agree	4- Strongly agree	3- Agree	3- Agree	3- Agree	2- Disagree	4- Strongly agree	3- Agree	3- Agree		4- Strongly agree	3- Agree
	No					no						yes	2	1				7			3- Agree	3- Agree	3- Agree	3- Agree	3- Agree	2- Disagree	2- Disagree	4- Strongly agree	3- Agree	3- Agree	4- Strongly agree	3- Agree	2- Disagree	4- Strongly agree	1- Strongly disagree	2- Disagree	3- Agree	2- Disagree	3- Agree	2- Disagree	3- Agree	2- Disagree	2- Disagree	2- Disagree	3- Agree	3- Agree	OK	3- Agree	3- Agree
	Yes	4	2			yes	7	1				yes	7	2	30			7			4- Strongly agree	4- Strongly agree	4- Strongly agree	2- Disagree	4- Strongly agree	4- Strongly agree	3- Agree	2- Disagree	4- Strongly agree	2- Disagree	4- Strongly agree	4- Strongly agree	4- Strongly agree	2- Disagree	4- Strongly agree	2- Disagree	3- Agree	4- Strongly agree	4- Strongly agree	3- Agree	2- Disagree	4- Strongly agree	4- Strongly agree	4- Strongly agree	2- Disagree	4- Strongly agree	OK	4- Strongly agree	4- Strongly agree
	No					no					OK	yes	5		40		OK	5			3- Agree	4- Strongly agree	3- Agree	2- Disagree	3- Agree	3- Agree	2- Disagree	2- Disagree	3- Agree	3- Agree	3- Agree	3- Agree	3- Agree	2- Disagree	3- Agree	2- Disagree	3- Agree	2- Disagree	3- Agree	3- Agree	3- Agree	2- Disagree	3- Agree	3- Agree	3- Agree	3- Agree	OK	3- Agree	2- Disagree
	No					yes	3			Not sure /Dont know	OK	yes	7		20		OK	8	45		2- Disagree	3- Agree	3- Agree	2- Disagree	4- Strongly agree	3- Agree	2- Disagree	2- Disagree	4- Strongly agree	3- Agree	3- Agree	4- Strongly agree	3- Agree	2- Disagree	3- Agree	1- Strongly disagree	2- Disagree	2- Disagree	3- Agree	2- Disagree	3- Agree	1- Strongly disagree	2- Disagree	3- Agree	4- Strongly agree	3- Agree	OK	4- Strongly agree	3- Agree
	Yes	7	6			yes	3		30		OK	yes	2	1	30		OK	3			4- Strongly agree	4- Strongly agree	4- Strongly agree	1- Strongly disagree	1- Strongly disagree	4- Strongly agree	3- Agree	2- Disagree	4- Strongly agree	4- Strongly agree	4- Strongly agree	4- Strongly agree	3- Agree	4- Strongly agree	3- Agree	1- Strongly disagree	4- Strongly agree	4- Strongly agree	4- Strongly agree	4- Strongly agree	2- Disagree	4- Strongly agree	4- Strongly agree	4- Strongly agree	4- Strongly agree	4- Strongly agree	OK	4- Strongly agree	2- Disagree
	No					yes	7	3			OK	yes	7		30		OK	4			4- Strongly agree	3- Agree	3- Agree	4- Strongly agree	4- Strongly agree	3- Agree	2- Disagree	3- Agree	4- Strongly agree	4- Strongly agree	3- Agree	4- Strongly agree	4- Strongly agree	1- Strongly disagree	3- Agree	3- Agree	1- Strongly disagree	1- Strongly disagree	3- Agree	4- Strongly agree	4- Strongly agree	1- Strongly disagree	1- Strongly disagree	3- Agree	4- Strongly agree	3- Agree	OK	4- Strongly agree	3- Agree
	Yes	7		15		no						yes	7	2			OK	7			1- Strongly disagree	1- Strongly disagree	1- Strongly disagree	2- Disagree	1- Strongly disagree	1- Strongly disagree	3- Agree	2- Disagree	1- Strongly disagree	2- Disagree	1- Strongly disagree	1- Strongly disagree	3- Agree	2- Disagree	1- Strongly disagree	2- Disagree	1- Strongly disagree	3- Agree	1- Strongly disagree	1- Strongly disagree	2- Disagree	1- Strongly disagree	3- Agree	3- Agree	2- Disagree	1- Strongly disagree	OK	3- Agree	3- Agree
	Yes	7		30		yes	7		30		OK	yes	5		20		OK	6			3- Agree	3- Agree	3- Agree	2- Disagree	3- Agree	3- Agree	3- Agree	3- Agree	3- Agree	3- Agree	3- Agree	3- Agree	3- Agree	2- Disagree	3- Agree	2- Disagree	2- Disagree	3- Agree	3- Agree	3- Agree	2- Disagree	2- Disagree	2- Disagree	3- Agree	2- Disagree	3- Agree	OK	3- Agree	2- Disagree
	Yes	2	1	0		no					OK	yes	7	0	30		OK	8	0		4- Strongly agree	4- Strongly agree	4- Strongly agree	1- Strongly disagree	4- Strongly agree	4- Strongly agree	4- Strongly agree	1- Strongly disagree	4- Strongly agree	2- Disagree	4- Strongly agree	4- Strongly agree	4- Strongly agree	1- Strongly disagree	4- Strongly agree	2- Disagree	3- Agree	3- Agree	3- Agree	3- Agree	1- Strongly disagree	3- Agree	3- Agree	3- Agree	2- Disagree	3- Agree	OK	3- Agree	2- Disagree
	No					no					OK	yes	7	2	30		OK	6	0		4- Strongly agree	4- Strongly agree	4- Strongly agree	2- Disagree	4- Strongly agree	4- Strongly agree	4- Strongly agree	4- Strongly agree	4- Strongly agree	4- Strongly agree	4- Strongly agree	4- Strongly agree	4- Strongly agree	4- Strongly agree	4- Strongly agree	2- Disagree	4- Strongly agree	4- Strongly agree	4- Strongly agree	4- Strongly agree	4- Strongly agree	4- Strongly agree	4- Strongly agree	4- Strongly agree	3- Agree	4- Strongly agree	OK	4- Strongly agree	2- Disagree
	Yes	5	2	0		no					OK	yes	2	3	0		OK	5	0		4- Strongly agree	4- Strongly agree	4- Strongly agree	1- Strongly disagree	4- Strongly agree	4- Strongly agree	4- Strongly agree	2- Disagree	4- Strongly agree	3- Agree	4- Strongly agree	4- Strongly agree	4- Strongly agree	2- Disagree	3- Agree	2- Disagree	3- Agree	3- Agree	4- Strongly agree	4- Strongly agree	1- Strongly disagree	3- Agree	1- Strongly disagree	3- Agree	3- Agree	3- Agree	OK	4- Strongly agree	1- Strongly disagree
	Yes	1	0	30		no					OK	yes	4	4	0		OK	2	0		3- Agree	4- Strongly agree	3- Agree	2- Disagree	4- Strongly agree	3- Agree	2- Disagree	1- Strongly disagree	4- Strongly agree	2- Disagree	3- Agree	4- Strongly agree	3- Agree	2- Disagree	4- Strongly agree	2- Disagree	2- Disagree	4- Strongly agree	4- Strongly agree	3- Agree	1- Strongly disagree	3- Agree	4- Strongly agree	4- Strongly agree	2- Disagree	4- Strongly agree	OK	4- Strongly agree	3- Agree
	No					no					OK	yes	7	5	0		OK	4	0		3- Agree	2- Disagree	3- Agree	2- Disagree	3- Agree	3- Agree	3- Agree	3- Agree	3- Agree	3- Agree	3- Agree	3- Agree	3- Agree	2- Disagree	3- Agree	2- Disagree	3- Agree	3- Agree	3- Agree	3- Agree	2- Disagree	3- Agree	3- Agree	3- Agree	3- Agree	3- Agree	OK	3- Agree	2- Disagree
	No					no					OK	yes	7	1	30		OK	9	0		3- Agree	3- Agree	3- Agree	3- Agree	3- Agree	4- Strongly agree	3- Agree	2- Disagree	3- Agree	2- Disagree	3- Agree	3- Agree	3- Agree	2- Disagree	2- Disagree	3- Agree	3- Agree	3- Agree	3- Agree	3- Agree	2- Disagree	3- Agree	3- Agree	3- Agree	3- Agree	3- Agree	OK	3- Agree	3- Agree
	No					yes	3	1	30		OK	yes	7	2	0		OK	9	0		4- Strongly agree	4- Strongly agree	4- Strongly agree	2- Disagree	4- Strongly agree	4- Strongly agree	3- Agree	1- Strongly disagree	4- Strongly agree	1- Strongly disagree	4- Strongly agree	4- Strongly agree	4- Strongly agree	1- Strongly disagree	4- Strongly agree	2- Disagree	4- Strongly agree	3- Agree	4- Strongly agree	4- Strongly agree	2- Disagree	3- Agree	2- Disagree	4- Strongly agree	2- Disagree	3- Agree	OK	4- Strongly agree	2- Disagree
	No					no					OK	yes	5	1	30		OK	5	0		4- Strongly agree	4- Strongly agree	4- Strongly agree	2- Disagree	4- Strongly agree	3- Agree	2- Disagree	2- Disagree	3- Agree	3- Agree	3- Agree	4- Strongly agree	3- Agree	2- Disagree	3- Agree	2- Disagree	3- Agree	3- Agree	3- Agree	4- Strongly agree	2- Disagree	4- Strongly agree	2- Disagree	3- Agree	3- Agree	3- Agree	OK	3- Agree	2- Disagree
	No					yes	1	0	5		OK	yes	3	0	30		OK	3	0		3- Agree	3- Agree	3- Agree	2- Disagree	3- Agree	3- Agree	3- Agree	2- Disagree	3- Agree	3- Agree	3- Agree	3- Agree	3- Agree	2- Disagree	3- Agree	2- Disagree	3- Agree	3- Agree	3- Agree	3- Agree	2- Disagree	3- Agree	3- Agree	3- Agree	3- Agree	3- Agree	OK	3- Agree	2- Disagree
	Yes	2	0	25		no					OK	yes	3	0	45		OK	5	0		3- Agree	4- Strongly agree	3- Agree	2- Disagree	3- Agree	3- Agree	3- Agree	2- Disagree	4- Strongly agree	4- Strongly agree	3- Agree	3- Agree	3- Agree	2- Disagree	3- Agree	2- Disagree	2- Disagree	3- Agree	3- Agree	4- Strongly agree	2- Disagree	3- Agree	2- Disagree	3- Agree	3- Agree	3- Agree	OK	4- Strongly agree	2- Disagree
	No					yes	1	0	30			yes	3	0	45			5	0		3- Agree	4- Strongly agree	3- Agree	2- Disagree	3- Agree	2- Disagree	1- Strongly disagree	4- Strongly agree	3- Agree	4- Strongly agree	3- Agree	3- Agree	3- Agree	2- Disagree	1- Strongly disagree	2- Disagree	1- Strongly disagree	2- Disagree	4- Strongly agree	2- Disagree	2- Disagree	1- Strongly disagree	3- Agree	4- Strongly agree	3- Agree	4- Strongly agree	OK	4- Strongly agree	1- Strongly disagree
	Yes	5	1	0		yes	3	0	30			yes	2	0	45			3	30		4- Strongly agree	4- Strongly agree	4- Strongly agree	2- Disagree	4- Strongly agree	4- Strongly agree	3- Agree	1- Strongly disagree	4- Strongly agree	4- Strongly agree	4- Strongly agree	4- Strongly agree	4- Strongly agree	1- Strongly disagree	3- Agree	2- Disagree	3- Agree	3- Agree	3- Agree	4- Strongly agree	1- Strongly disagree	4- Strongly agree	3- Agree	3- Agree	2- Disagree	4- Strongly agree	OK	4- Strongly agree	2- Disagree
	No					no					OK	yes	7	0	30		OK	5	0		3- Agree	2- Disagree	3- Agree	2- Disagree	3- Agree	2- Disagree	3- Agree	2- Disagree	4- Strongly agree	4- Strongly agree	3- Agree	3- Agree	3- Agree	2- Disagree	2- Disagree	2- Disagree	3- Agree	3- Agree	2- Disagree	3- Agree	2- Disagree	3- Agree	2- Disagree	3- Agree	4- Strongly agree	3- Agree	OK	3- Agree	2- Disagree
	Yes	5	8	0		yes	7	5	0		OK	yes	7	1	0		OK	1	0		3- Agree	1- Strongly disagree	2- Disagree	3- Agree	3- Agree	2- Disagree	2- Disagree	3- Agree	3- Agree	3- Agree	3- Agree	3- Agree	3- Agree	2- Disagree	2- Disagree	2- Disagree	3- Agree	3- Agree	3- Agree	3- Agree	3- Agree	2- Disagree	3- Agree	3- Agree	3- Agree	3- Agree	OK	3- Agree	3- Agree
	No					no					OK	yes	7	6	0		OK	4	0		2- Disagree	2- Disagree	2- Disagree	2- Disagree	3- Agree	2- Disagree	2- Disagree	2- Disagree	3- Agree	3- Agree	3- Agree	3- Agree	3- Agree	2- Disagree	2- Disagree	2- Disagree	3- Agree	3- Agree	2- Disagree	3- Agree	2- Disagree	2- Disagree	3- Agree	3- Agree	3- Agree	3- Agree	OK	3- Agree	3- Agree
	No					no					OK	yes	7	1	20		OK	7	0		3- Agree	1- Strongly disagree	3- Agree	2- Disagree	3- Agree	3- Agree	3- Agree	2- Disagree	3- Agree	3- Agree	3- Agree	3- Agree	3- Agree	2- Disagree	2- Disagree	2- Disagree	3- Agree	2- Disagree	3- Agree	3- Agree	2- Disagree	3- Agree	2- Disagree	3- Agree	3- Agree	3- Agree	OK	3- Agree	2- Disagree
	No					no					OK	yes	7	3	0		OK	8	0		3- Agree	3- Agree	3- Agree	2- Disagree	3- Agree	3- Agree	3- Agree	2- Disagree	3- Agree	3- Agree	3- Agree	3- Agree	3- Agree	2- Disagree	3- Agree	2- Disagree	3- Agree	3- Agree	2- Disagree	3- Agree	2- Disagree	3- Agree	3- Agree	3- Agree	3- Agree	3- Agree	OK	3- Agree	3- Agree
	No					yes	1	0	30		OK	no					OK	13	0		3- Agree	4- Strongly agree	3- Agree	2- Disagree	3- Agree	4- Strongly agree	3- Agree	2- Disagree	4- Strongly agree	2- Disagree	3- Agree	3- Agree	3- Agree	2- Disagree	3- Agree	2- Disagree	3- Agree	3- Agree	3- Agree	3- Agree	2- Disagree	4- Strongly agree	3- Agree	4- Strongly agree	2- Disagree	3- Agree	OK	4- Strongly agree	2- Disagree
	No					no					OK	yes	5	0	30		OK	8	0		3- Agree	4- Strongly agree	1- Strongly disagree	2- Disagree	3- Agree	4- Strongly agree	4- Strongly agree	1- Strongly disagree	3- Agree	2- Disagree	4- Strongly agree	3- Agree	3- Agree	1- Strongly disagree	3- Agree	2- Disagree	3- Agree	3- Agree	3- Agree	3- Agree	2- Disagree	3- Agree	3- Agree	4- Strongly agree	2- Disagree	3- Agree	OK	3- Agree	2- Disagree
	Yes	6	8	0		yes	2	1	0		OK	yes	4	0	15		OK	7	0		4- Strongly agree	4- Strongly agree	4- Strongly agree	2- Disagree	3- Agree	3- Agree	3- Agree	1- Strongly disagree	4- Strongly agree	2- Disagree	3- Agree	4- Strongly agree	4- Strongly agree	2- Disagree	4- Strongly agree	2- Disagree	4- Strongly agree	2- Disagree	4- Strongly agree	3- Agree	2- Disagree	3- Agree	3- Agree	4- Strongly agree	3- Agree	3- Agree	OK	4- Strongly agree	2- Disagree
	No					no					OK	yes	1	0	10		OK	8	0		3- Agree	3- Agree	3- Agree	2- Disagree	3- Agree	3- Agree	3- Agree	2- Disagree	3- Agree	4- Strongly agree	3- Agree	3- Agree	3- Agree	3- Agree	2- Disagree	2- Disagree	3- Agree	3- Agree	3- Agree	3- Agree	2- Disagree	3- Agree	3- Agree	3- Agree	3- Agree	3- Agree	OK	3- Agree	3- Agree
	No					no					OK	yes	4	0	45		OK	7	0		3- Agree	3- Agree	3- Agree	2- Disagree	3- Agree	3- Agree	2- Disagree	2- Disagree	3- Agree	3- Agree	3- Agree	3- Agree	3- Agree	2- Disagree	3- Agree	2- Disagree	3- Agree	3- Agree	3- Agree	3- Agree	2- Disagree	3- Agree	3- Agree	3- Agree	3- Agree	3- Agree	OK	3- Agree	2- Disagree
	Yes	2	1	0		yes	7	0	30		OK	yes	5	3	0		OK	8	0		3- Agree	4- Strongly agree	4- Strongly agree	2- Disagree	4- Strongly agree	4- Strongly agree	4- Strongly agree	2- Disagree	4- Strongly agree	3- Agree	4- Strongly agree	4- Strongly agree	4- Strongly agree	2- Disagree	4- Strongly agree	1- Strongly disagree	4- Strongly agree	4- Strongly agree	4- Strongly agree	4- Strongly agree	1- Strongly disagree	4- Strongly agree	4- Strongly agree	4- Strongly agree	2- Disagree	3- Agree	OK	4- Strongly agree	2- Disagree
	No					yes	1	7	0		OK	yes	3	0	25		OK	6	0		3- Agree	3- Agree	3- Agree	2- Disagree	3- Agree	2- Disagree	2- Disagree	2- Disagree	3- Agree	3- Agree	3- Agree	3- Agree	3- Agree	2- Disagree	3- Agree	2- Disagree	2- Disagree	2- Disagree	3- Agree	3- Agree	2- Disagree	2- Disagree	3- Agree	3- Agree	3- Agree	3- Agree	OK	3- Agree	2- Disagree
	Yes	2	0	30		no					OK	yes	7	0	15		OK	4	0		3- Agree	4- Strongly agree	4- Strongly agree	2- Disagree	3- Agree	3- Agree	3- Agree	2- Disagree	4- Strongly agree	3- Agree	3- Agree	4- Strongly agree	3- Agree	2- Disagree	3- Agree	2- Disagree	3- Agree	3- Agree	3- Agree	3- Agree	2- Disagree	2- Disagree	3- Agree	3- Agree	3- Agree	3- Agree	OK	3- Agree	3- Agree
	No					no					OK	yes	3	2	0		OK	10	0		2- Disagree	2- Disagree	3- Agree	2- Disagree	2- Disagree	2- Disagree	2- Disagree	4- Strongly agree	2- Disagree	4- Strongly agree	2- Disagree	2- Disagree	3- Agree	3- Agree	2- Disagree	2- Disagree	2- Disagree	3- Agree	1- Strongly disagree	1- Strongly disagree	3- Agree	1- Strongly disagree	3- Agree	2- Disagree	4- Strongly agree	4- Strongly agree	OK	2- Disagree	4- Strongly agree
	No					yes	1	0	15		OK	no					OK	12	0		2- Disagree	2- Disagree	3- Agree	2- Disagree	3- Agree	3- Agree	2- Disagree	2- Disagree	3- Agree	2- Disagree	3- Agree	4- Strongly agree	4- Strongly agree	2- Disagree	3- Agree	2- Disagree	4- Strongly agree	4- Strongly agree	3- Agree	4- Strongly agree	3- Agree	4- Strongly agree	3- Agree	3- Agree	3- Agree	4- Strongly agree	OK	4- Strongly agree	2- Disagree
	No					yes	1	0	45		OK	yes	1	1	0		OK	12	0		3- Agree	3- Agree	3- Agree	2- Disagree	3- Agree	3- Agree	3- Agree	2- Disagree	3- Agree	3- Agree	3- Agree	3- Agree	3- Agree	2- Disagree	3- Agree	2- Disagree	3- Agree	3- Agree	3- Agree	3- Agree	2- Disagree	2- Disagree	3- Agree	3- Agree	3- Agree	3- Agree	OK	3- Agree	2- Disagree
	Yes	4	1	30		no						no						3	30		4- Strongly agree	3- Agree	4- Strongly agree	2- Disagree	4- Strongly agree	3- Agree	3- Agree	3- Agree	3- Agree	3- Agree	4- Strongly agree	4- Strongly agree	4- Strongly agree	2- Disagree	3- Agree	1- Strongly disagree	3- Agree	2- Disagree	4- Strongly agree	3- Agree	1- Strongly disagree	3- Agree	2- Disagree	4- Strongly agree	3- Agree	4- Strongly agree	OK	4- Strongly agree	2- Disagree
	No					no						no						3			2- Disagree	3- Agree	3- Agree	4- Strongly agree	3- Agree	2- Disagree	3- Agree	4- Strongly agree	3- Agree	3- Agree	3- Agree	3- Agree	3- Agree	2- Disagree	2- Disagree	1- Strongly disagree	2- Disagree	3- Agree	3- Agree	2- Disagree	2- Disagree	3- Agree	3- Agree	3- Agree	3- Agree	3- Agree	OK	4- Strongly agree	2- Disagree
	Yes	1	2	0		no						yes	7	2	0			2	0		4- Strongly agree	3- Agree	4- Strongly agree	3- Agree	3- Agree	3- Agree	2- Disagree	2- Disagree	3- Agree	2- Disagree	3- Agree	3- Agree	3- Agree	2- Disagree	3- Agree	3- Agree	3- Agree	3- Agree	3- Agree	3- Agree	2- Disagree	3- Agree	2- Disagree	3- Agree	2- Disagree	3- Agree	OK	3- Agree	3- Agree
	Yes	3	0	45		yes	2	1	0		OK	yes	2	1	30		OK	8	0		4- Strongly agree	4- Strongly agree	3- Agree	2- Disagree	1- Strongly disagree	4- Strongly agree	2- Disagree	3- Agree	3- Agree	4- Strongly agree	2- Disagree	4- Strongly agree	4- Strongly agree	2- Disagree	2- Disagree	1- Strongly disagree	3- Agree	3- Agree	3- Agree	2- Disagree	2- Disagree	3- Agree	3- Agree	3- Agree	4- Strongly agree	3- Agree	OK	3- Agree	2- Disagree
	Yes	2	2	0		yes	2	2	0		OK	yes	3	0	20		OK	1	30		3- Agree	3- Agree	2- Disagree	2- Disagree	3- Agree	2- Disagree	2- Disagree	2- Disagree	3- Agree	2- Disagree	3- Agree	3- Agree	3- Agree	2- Disagree	3- Agree	1- Strongly disagree	2- Disagree	2- Disagree	2- Disagree	3- Agree	3- Agree	2- Disagree	2- Disagree	3- Agree	3- Agree	3- Agree	OK	3- Agree	2- Disagree
	Yes	1	1	0		no					OK	yes	7	8	0		OK	2	0		4- Strongly agree	3- Agree	3- Agree	2- Disagree	4- Strongly agree	2- Disagree	4- Strongly agree	3- Agree	4- Strongly agree	2- Disagree	3- Agree	3- Agree	4- Strongly agree	1- Strongly disagree	4- Strongly agree	3- Agree	3- Agree	3- Agree	4- Strongly agree	3- Agree	3- Agree	3- Agree	3- Agree	4- Strongly agree	3- Agree	4- Strongly agree	OK	4- Strongly agree	2- Disagree
	Yes	7	8	0		yes	5	3	0		OK	yes	4		30		OK	3	0		4- Strongly agree	3- Agree	4- Strongly agree	2- Disagree	4- Strongly agree	3- Agree	3- Agree	2- Disagree	4- Strongly agree	2- Disagree	4- Strongly agree	4- Strongly agree	4- Strongly agree	2- Disagree	3- Agree	2- Disagree	3- Agree	3- Agree	3- Agree	3- Agree	2- Disagree	3- Agree	3- Agree	3- Agree	2- Disagree	4- Strongly agree	OK	4- Strongly agree	3- Agree
	No					yes	2	1	0			yes	4	0	25		OK	8	0		4- Strongly agree	4- Strongly agree	3- Agree	2- Disagree	3- Agree	3- Agree	4- Strongly agree	1- Strongly disagree	3- Agree	2- Disagree	3- Agree	3- Agree	3- Agree	2- Disagree	3- Agree	2- Disagree	3- Agree	3- Agree	3- Agree	3- Agree	1- Strongly disagree	3- Agree	3- Agree	4- Strongly agree	2- Disagree	3- Agree	OK	3- Agree	2- Disagree
	Yes	7	0	15		yes	7	0	20		OK	yes	7	1	0		OK	3	0		4- Strongly agree	3- Agree	3- Agree	2- Disagree	3- Agree	2- Disagree	4- Strongly agree	2- Disagree	4- Strongly agree	4- Strongly agree	3- Agree	3- Agree	4- Strongly agree	1- Strongly disagree	3- Agree	3- Agree	2- Disagree	3- Agree	3- Agree	3- Agree	3- Agree	3- Agree	3- Agree	3- Agree	2- Disagree	3- Agree	OK	4- Strongly agree	3- Agree
	Yes	2	0	15		no					OK	yes	3	0	10		OK	0	10		4- Strongly agree	4- Strongly agree	4- Strongly agree	2- Disagree	4- Strongly agree	4- Strongly agree	4- Strongly agree	1- Strongly disagree	4- Strongly agree	1- Strongly disagree	4- Strongly agree	4- Strongly agree	4- Strongly agree	2- Disagree	3- Agree	2- Disagree	3- Agree	3- Agree	4- Strongly agree	4- Strongly agree	2- Disagree	4- Strongly agree	4- Strongly agree	4- Strongly agree	3- Agree	4- Strongly agree	OK	2- Disagree	2- Disagree
	Yes	1	1	0		no					OK	yes	7	2	0		OK	3	0		3- Agree	3- Agree	3- Agree	2- Disagree	3- Agree	3- Agree	3- Agree	2- Disagree	3- Agree	3- Agree	3- Agree	3- Agree	3- Agree	2- Disagree	2- Disagree	2- Disagree	3- Agree	3- Agree	3- Agree	3- Agree	2- Disagree	2- Disagree	3- Agree	3- Agree	3- Agree	3- Agree	OK	3- Agree	2- Disagree
	Yes	7	8	0		no					OK	yes	7	0	20		OK	2	0		4- Strongly agree	4- Strongly agree	4- Strongly agree	3- Agree	3- Agree	3- Agree	3- Agree	2- Disagree	4- Strongly agree	4- Strongly agree	4- Strongly agree	2- Disagree	4- Strongly agree	3- Agree	4- Strongly agree	4- Strongly agree	4- Strongly agree	4- Strongly agree	4- Strongly agree	3- Agree	4- Strongly agree	4- Strongly agree	3- Agree	2- Disagree	4- Strongly agree	4- Strongly agree	OK	4- Strongly agree	1- Strongly disagree
	No					yes	1	3	30		OK	yes	4	2	0		OK	6	0		3- Agree	4- Strongly agree	4- Strongly agree	2- Disagree	2- Disagree	2- Disagree	2- Disagree	2- Disagree	3- Agree	3- Agree	3- Agree	4- Strongly agree	3- Agree	3- Agree	4- Strongly agree	2- Disagree	4- Strongly agree	3- Agree	3- Agree	3- Agree	3- Agree	2- Disagree	3- Agree	4- Strongly agree	3- Agree	3- Agree	OK	4- Strongly agree	2- Disagree
	No					no					OK	yes	5	0	20		OK	5	0		1- Strongly disagree	1- Strongly disagree	4- Strongly agree	2- Disagree	4- Strongly agree	2- Disagree	3- Agree	2- Disagree	3- Agree	2- Disagree	3- Agree	4- Strongly agree	4- Strongly agree	2- Disagree	2- Disagree	3- Agree	2- Disagree	3- Agree	3- Agree	4- Strongly agree	3- Agree	4- Strongly agree	3- Agree	3- Agree	3- Agree	4- Strongly agree	OK	4- Strongly agree	3- Agree
	No					yes	3	2	0		OK	yes	7	0	20		OK	1	0		3- Agree	3- Agree	3- Agree	2- Disagree	3- Agree	3- Agree	4- Strongly agree	2- Disagree	3- Agree	3- Agree	3- Agree	3- Agree	3- Agree	2- Disagree	3- Agree	2- Disagree	3- Agree	3- Agree	3- Agree	3- Agree	2- Disagree	3- Agree	3- Agree	3- Agree	2- Disagree	3- Agree		3- Agree	2- Disagree
	No					no					OK	yes	7	2	0		OK	7	0		2- Disagree	3- Agree	3- Agree	2- Disagree	3- Agree	3- Agree	2- Disagree	2- Disagree	3- Agree	4- Strongly agree	3- Agree	3- Agree	3- Agree	1- Strongly disagree	4- Strongly agree	1- Strongly disagree	3- Agree	2- Disagree	3- Agree	3- Agree	1- Strongly disagree	2- Disagree	3- Agree	3- Agree	4- Strongly agree	3- Agree	OK	3- Agree	3- Agree
	No					no					OK	yes	3	0	30		OK	4	0		4- Strongly agree	4- Strongly agree	4- Strongly agree	2- Disagree	4- Strongly agree	4- Strongly agree	3- Agree	1- Strongly disagree	4- Strongly agree	2- Disagree	4- Strongly agree	3- Agree	3- Agree	2- Disagree	4- Strongly agree	2- Disagree	3- Agree	3- Agree	4- Strongly agree	3- Agree	1- Strongly disagree	3- Agree	3- Agree	3- Agree	2- Disagree	3- Agree	OK	4- Strongly agree	1- Strongly disagree
	Yes	3	1	0		no						yes	7	3	0		OK	7	0		3- Agree	3- Agree	3- Agree	2- Disagree	4- Strongly agree	3- Agree	3- Agree	2- Disagree	4- Strongly agree	3- Agree	4- Strongly agree	3- Agree	3- Agree	1- Strongly disagree	3- Agree	2- Disagree	3- Agree	3- Agree	3- Agree	3- Agree	2- Disagree	3- Agree	2- Disagree	3- Agree	2- Disagree	3- Agree	OK	3- Agree	2- Disagree
	No					no					OK	no					OK	8	0		1- Strongly disagree	2- Disagree	3- Agree	4- Strongly agree	4- Strongly agree	3- Agree	2- Disagree	4- Strongly agree	1- Strongly disagree	1- Strongly disagree	2- Disagree	3- Agree	4- Strongly agree	4- Strongly agree	4- Strongly agree	4- Strongly agree	4- Strongly agree	4- Strongly agree	4- Strongly agree	4- Strongly agree	4- Strongly agree	4- Strongly agree	4- Strongly agree	4- Strongly agree	4- Strongly agree	4- Strongly agree	OK	3- Agree	3- Agree
	No					no					OK	yes	7	0	30		OK	3	0		4- Strongly agree	4- Strongly agree	1- Strongly disagree	4- Strongly agree	4- Strongly agree	4- Strongly agree	4- Strongly agree	4- Strongly agree	4- Strongly agree	4- Strongly agree	4- Strongly agree	4- Strongly agree	4- Strongly agree	1- Strongly disagree	4- Strongly agree	4- Strongly agree	1- Strongly disagree	3- Agree	3- Agree	3- Agree	4- Strongly agree	4- Strongly agree	4- Strongly agree	3- Agree	3- Agree	2- Disagree	OK	4- Strongly agree	3- Agree
	No					no					OK	yes	5	2	0		OK	4	0		2- Disagree	3- Agree	3- Agree	2- Disagree	3- Agree	3- Agree	3- Agree	4- Strongly agree	3- Agree	4- Strongly agree	3- Agree	3- Agree	3- Agree	4- Strongly agree	1- Strongly disagree	2- Disagree	1- Strongly disagree	3- Agree	3- Agree	3- Agree	4- Strongly agree	2- Disagree	3- Agree	3- Agree	4- Strongly agree	4- Strongly agree	OK	3- Agree	3- Agree
	No					no						yes	3	0	45		OK	0	30		2- Disagree	2- Disagree	2- Disagree	3- Agree	2- Disagree	2- Disagree	2- Disagree	3- Agree	2- Disagree	3- Agree	3- Agree	3- Agree	3- Agree	3- Agree	3- Agree	3- Agree	2- Disagree	2- Disagree	2- Disagree	2- Disagree	3- Agree	2- Disagree	2- Disagree	2- Disagree	2- Disagree	2- Disagree	OK	3- Agree	2- Disagree
	Yes	1	2	0		no					OK	yes	1	1	30		OK	3	0		4- Strongly agree	4- Strongly agree	4- Strongly agree	2- Disagree	4- Strongly agree	3- Agree	4- Strongly agree	1- Strongly disagree	3- Agree	3- Agree	4- Strongly agree	4- Strongly agree	4- Strongly agree	1- Strongly disagree	4- Strongly agree	2- Disagree	4- Strongly agree	4- Strongly agree	4- Strongly agree	4- Strongly agree	1- Strongly disagree	4- Strongly agree	3- Agree	3- Agree	2- Disagree	4- Strongly agree	OK	4- Strongly agree	2- Disagree
	No					no					OK	yes	3	0	20		OK	5	0		3- Agree	4- Strongly agree	3- Agree	2- Disagree	3- Agree	3- Agree	2- Disagree	2- Disagree	3- Agree	3- Agree	2- Disagree	3- Agree	3- Agree	3- Agree	3- Agree	3- Agree	4- Strongly agree	1- Strongly disagree	3- Agree	4- Strongly agree	2- Disagree	3- Agree	4- Strongly agree	3- Agree	1- Strongly disagree	3- Agree	OK	3- Agree	3- Agree
	No					yes	1	1	0		OK	yes	7	0	30		OK	2	0		3- Agree	4- Strongly agree	4- Strongly agree	2- Disagree	4- Strongly agree	2- Disagree	3- Agree	2- Disagree	4- Strongly agree	2- Disagree	3- Agree	4- Strongly agree	3- Agree	2- Disagree	3- Agree	2- Disagree	3- Agree	3- Agree	3- Agree	4- Strongly agree	2- Disagree	3- Agree	3- Agree	3- Agree	2- Disagree	3- Agree	OK	4- Strongly agree	2- Disagree
	No					no					OK	yes	7	1	30		OK	7	0		3- Agree	3- Agree	3- Agree	3- Agree	3- Agree	3- Agree	3- Agree	2- Disagree	3- Agree	2- Disagree	3- Agree	3- Agree	3- Agree	2- Disagree	3- Agree	2- Disagree	3- Agree	3- Agree	3- Agree	3- Agree	3- Agree	3- Agree	3- Agree	3- Agree	3- Agree	3- Agree	OK	3- Agree	2- Disagree
	No					no					OK	yes	7	5	0		OK	7	0		3- Agree	3- Agree	2- Disagree	2- Disagree	3- Agree	2- Disagree	2- Disagree	4- Strongly agree	3- Agree	4- Strongly agree	3- Agree	4- Strongly agree	4- Strongly agree	2- Disagree	4- Strongly agree	2- Disagree	2- Disagree	3- Agree	3- Agree	3- Agree	3- Agree	2- Disagree	3- Agree	3- Agree	4- Strongly agree	4- Strongly agree	OK	3- Agree	3- Agree
	No					no					OK	yes	7	2	0		OK	3	30		3- Agree	3- Agree	3- Agree	2- Disagree	3- Agree	3- Agree	3- Agree	2- Disagree	3- Agree	2- Disagree	3- Agree	3- Agree	3- Agree	2- Disagree	3- Agree	3- Agree	3- Agree	3- Agree	3- Agree	3- Agree	3- Agree	3- Agree	2- Disagree	3- Agree	3- Agree	3- Agree	OK	3- Agree	3- Agree
	Yes	2	0	30		no					OK	yes	5	1	18		OK	4	0		4- Strongly agree	2- Disagree	4- Strongly agree	2- Disagree	4- Strongly agree	3- Agree	3- Agree	2- Disagree	4- Strongly agree	4- Strongly agree	4- Strongly agree	4- Strongly agree	4- Strongly agree	2- Disagree	4- Strongly agree	2- Disagree	2- Disagree	2- Disagree	3- Agree	3- Agree	1- Strongly disagree	3- Agree	2- Disagree	3- Agree	2- Disagree	4- Strongly agree	OK	4- Strongly agree	3- Agree
	No					yes	1	0	5		OK	no					OK	6	0		4- Strongly agree	4- Strongly agree	4- Strongly agree	2- Disagree	3- Agree	3- Agree	2- Disagree	2- Disagree	4- Strongly agree	2- Disagree	4- Strongly agree	4- Strongly agree	4- Strongly agree	2- Disagree	4- Strongly agree	2- Disagree	3- Agree	3- Agree	4- Strongly agree	4- Strongly agree	2- Disagree	3- Agree	3- Agree	4- Strongly agree	4- Strongly agree	4- Strongly agree	OK	4- Strongly agree	2- Disagree
	No					yes	4	3	0		OK	yes	7	5	0		OK	5	0		3- Agree	4- Strongly agree	4- Strongly agree	2- Disagree	4- Strongly agree	4- Strongly agree	4- Strongly agree	2- Disagree	4- Strongly agree	2- Disagree	4- Strongly agree	4- Strongly agree	4- Strongly agree	1- Strongly disagree	3- Agree	1- Strongly disagree	3- Agree	4- Strongly agree	4- Strongly agree	4- Strongly agree	2- Disagree	4- Strongly agree	4- Strongly agree	4- Strongly agree	2- Disagree	4- Strongly agree	OK	4- Strongly agree	2- Disagree
	No					no					OK	yes	3	1	30		OK	4	0		3- Agree	4- Strongly agree	3- Agree	2- Disagree	3- Agree	3- Agree	3- Agree	2- Disagree	3- Agree	2- Disagree	3- Agree	3- Agree	3- Agree	2- Disagree	3- Agree	3- Agree	3- Agree	3- Agree	3- Agree	3- Agree	2- Disagree	3- Agree	3- Agree	3- Agree	2- Disagree	4- Strongly agree	OK	4- Strongly agree	3- Agree
	Yes	1	2	0		yes	1	1	30		OK	yes	5	2	0		OK	5	0		4- Strongly agree	3- Agree	3- Agree	2- Disagree	3- Agree	3- Agree	3- Agree	2- Disagree	2- Disagree	2- Disagree	3- Agree	3- Agree	3- Agree	2- Disagree	3- Agree	2- Disagree	3- Agree	2- Disagree	3- Agree	2- Disagree	2- Disagree	3- Agree	2- Disagree	3- Agree	3- Agree	3- Agree	OK	3- Agree	2- Disagree
	Yes	5	2	30		yes	4	5	30		OK	yes	7	2	45		OK	2	30		3- Agree	3- Agree	4- Strongly agree	2- Disagree	3- Agree	3- Agree	3- Agree	2- Disagree	3- Agree	2- Disagree	3- Agree	3- Agree	3- Agree	1- Strongly disagree	3- Agree	2- Disagree	3- Agree	3- Agree	4- Strongly agree	3- Agree	2- Disagree	3- Agree	3- Agree	4- Strongly agree	2- Disagree	3- Agree	OK	4- Strongly agree	2- Disagree
	Yes	7	0	30		yes	7	1	0		OK	yes	7	0	13		OK	3	0		3- Agree	2- Disagree	3- Agree	3- Agree	4- Strongly agree	4- Strongly agree	1- Strongly disagree	2- Disagree	3- Agree	2- Disagree	3- Agree	4- Strongly agree	2- Disagree	4- Strongly agree	2- Disagree	1- Strongly disagree	1- Strongly disagree	2- Disagree	3- Agree	3- Agree	1- Strongly disagree	1- Strongly disagree	1- Strongly disagree	3- Agree	4- Strongly agree	4- Strongly agree	OK	4- Strongly agree	1- Strongly disagree
	No					yes	2	0	25		OK	no					OK	7	0		3- Agree	3- Agree	4- Strongly agree	4- Strongly agree	4- Strongly agree	3- Agree	1- Strongly disagree	2- Disagree	3- Agree	4- Strongly agree	3- Agree	4- Strongly agree	3- Agree	2- Disagree	3- Agree	4- Strongly agree	3- Agree	2- Disagree	3- Agree	4- Strongly agree	3- Agree	1- Strongly disagree	2- Disagree	3- Agree	4- Strongly agree	4- Strongly agree	OK	4- Strongly agree	2- Disagree
	Yes	3	0	45		no					OK	no					OK	3	0		4- Strongly agree	4- Strongly agree	4- Strongly agree	2- Disagree	3- Agree	2- Disagree	3- Agree	2- Disagree	4- Strongly agree	3- Agree	3- Agree	3- Agree	3- Agree	2- Disagree	3- Agree	2- Disagree	3- Agree	2- Disagree	4- Strongly agree	4- Strongly agree	2- Disagree	3- Agree	2- Disagree	4- Strongly agree	2- Disagree	3- Agree	OK	3- Agree	2- Disagree
	No					yes	1	2	0		OK	yes	1	0	25		OK	2	0		3- Agree	3- Agree	3- Agree	3- Agree	4- Strongly agree	3- Agree	3- Agree	1- Strongly disagree	3- Agree	3- Agree	3- Agree	3- Agree	4- Strongly agree	2- Disagree	3- Agree	2- Disagree	3- Agree	3- Agree	3- Agree	4- Strongly agree	2- Disagree	3- Agree	3- Agree	3- Agree	3- Agree	3- Agree	OK	4- Strongly agree	3- Agree
	No					yes	3	0	30		OK	yes	7	0	30		OK	6	0		3- Agree	4- Strongly agree	4- Strongly agree	2- Disagree	4- Strongly agree	4- Strongly agree	4- Strongly agree	1- Strongly disagree	4- Strongly agree	2- Disagree	3- Agree	3- Agree	3- Agree	1- Strongly disagree	3- Agree	2- Disagree	3- Agree	4- Strongly agree	4- Strongly agree	3- Agree	2- Disagree	3- Agree	3- Agree	3- Agree	4- Strongly agree	4- Strongly agree	OK	3- Agree	1- Strongly disagree
	No					yes	2	0	30		OK	yes	7	0	20		OK	1	0		4- Strongly agree	3- Agree	4- Strongly agree	2- Disagree	4- Strongly agree	4- Strongly agree	3- Agree	1- Strongly disagree	4- Strongly agree	3- Agree	4- Strongly agree	4- Strongly agree	4- Strongly agree	2- Disagree	3- Agree	2- Disagree	3- Agree	3- Agree	3- Agree	3- Agree	2- Disagree	4- Strongly agree	3- Agree	3- Agree	2- Disagree	4- Strongly agree	OK	3- Agree	2- Disagree
	Yes	3	7	0		yes	6	0	45		OK	yes	7	1	30		OK	3	0		4- Strongly agree	4- Strongly agree	4- Strongly agree	2- Disagree	3- Agree	3- Agree	3- Agree	2- Disagree	4- Strongly agree	2- Disagree	3- Agree	3- Agree	3- Agree	2- Disagree	3- Agree	2- Disagree	3- Agree	3- Agree	3- Agree	4- Strongly agree	2- Disagree	3- Agree	3- Agree	3- Agree	3- Agree	3- Agree	OK	3- Agree	3- Agree
	No					no					OK	yes	1	0	20		OK	5	0		3- Agree	3- Agree	3- Agree	3- Agree	3- Agree	2- Disagree	2- Disagree	2- Disagree	3- Agree	4- Strongly agree	3- Agree	3- Agree	3- Agree	2- Disagree	3- Agree	1- Strongly disagree	1- Strongly disagree	3- Agree	3- Agree	3- Agree	2- Disagree	1- Strongly disagree	2- Disagree	3- Agree	3- Agree	3- Agree	OK	3- Agree	1- Strongly disagree
	No					yes	1	0	30		OK	yes	7	0	15		OK	5	0		3- Agree	3- Agree	3- Agree	2- Disagree	3- Agree	1- Strongly disagree	3- Agree	3- Agree	3- Agree	3- Agree	3- Agree	2- Disagree	3- Agree	1- Strongly disagree	1- Strongly disagree	2- Disagree	1- Strongly disagree	3- Agree	3- Agree	3- Agree	2- Disagree	3- Agree	2- Disagree	3- Agree	3- Agree	3- Agree	OK	3- Agree	2- Disagree
	No					yes	7	0	30		OK	no					OK	3	0		4- Strongly agree	4- Strongly agree	4- Strongly agree	1- Strongly disagree	4- Strongly agree	4- Strongly agree	3- Agree	1- Strongly disagree	4- Strongly agree	3- Agree	4- Strongly agree	4- Strongly agree	4- Strongly agree	2- Disagree	3- Agree	2- Disagree	3- Agree	3- Agree	4- Strongly agree	4- Strongly agree	2- Disagree	4- Strongly agree	3- Agree	4- Strongly agree	2- Disagree	4- Strongly agree	OK	3- Agree	2- Disagree
	No					yes	3	2	0		OK	yes	7	0	30		OK	3	0		3- Agree	3- Agree	3- Agree	2- Disagree	3- Agree	2- Disagree	3- Agree	1- Strongly disagree	3- Agree	2- Disagree	3- Agree	3- Agree	3- Agree	1- Strongly disagree	3- Agree	2- Disagree	3- Agree	3- Agree	3- Agree	3- Agree	2- Disagree	2- Disagree	3- Agree	3- Agree	2- Disagree	3- Agree	OK	3- Agree	2- Disagree
	Yes	3	1	0		yes	1	0	30		OK	yes	3	2	0		OK	4	0		3- Agree	4- Strongly agree	4- Strongly agree	2- Disagree	3- Agree	3- Agree	2- Disagree	2- Disagree	4- Strongly agree	2- Disagree	3- Agree	4- Strongly agree	3- Agree	1- Strongly disagree	3- Agree	2- Disagree	2- Disagree	3- Agree	3- Agree	2- Disagree	1- Strongly disagree	3- Agree	3- Agree	4- Strongly agree	2- Disagree	3- Agree	OK	4- Strongly agree	2- Disagree
	No					yes	1	3	0		OK	yes	7	0	30		OK	7	0		4- Strongly agree	3- Agree	4- Strongly agree	2- Disagree	4- Strongly agree	3- Agree	4- Strongly agree	1- Strongly disagree	4- Strongly agree	3- Agree	3- Agree	4- Strongly agree	3- Agree	3- Agree	2- Disagree	2- Disagree	2- Disagree	3- Agree	4- Strongly agree	4- Strongly agree	3- Agree	3- Agree	2- Disagree	3- Agree	1- Strongly disagree	4- Strongly agree		4- Strongly agree	2- Disagree
	No					no					OK	yes	1	0	30		OK	3	0		1- Strongly disagree	1- Strongly disagree	1- Strongly disagree	4- Strongly agree	1- Strongly disagree	1- Strongly disagree	1- Strongly disagree	4- Strongly agree	1- Strongly disagree	4- Strongly agree	1- Strongly disagree	1- Strongly disagree	1- Strongly disagree	4- Strongly agree	1- Strongly disagree	1- Strongly disagree	1- Strongly disagree	4- Strongly agree	4- Strongly agree	1- Strongly disagree	4- Strongly agree	1- Strongly disagree	1- Strongly disagree	1- Strongly disagree	1- Strongly disagree	4- Strongly agree	OK	1- Strongly disagree	4- Strongly agree
	No					no					OK	yes	5	2			OK	5			3- Agree	3- Agree	3- Agree	2- Disagree	3- Agree	3- Agree	3- Agree	2- Disagree	3- Agree	2- Disagree	3- Agree	3- Agree	3- Agree	2- Disagree	3- Agree	1- Strongly disagree	3- Agree	3- Agree	3- Agree	3- Agree	1- Strongly disagree	3- Agree	2- Disagree	4- Strongly agree	3- Agree	3- Agree	OK	3- Agree	2- Disagree
	No					yes	1		10		OK	yes	7		20		OK	5			3- Agree	4- Strongly agree	4- Strongly agree	2- Disagree	4- Strongly agree	4- Strongly agree	3- Agree	1- Strongly disagree	4- Strongly agree	3- Agree	4- Strongly agree	3- Agree	3- Agree	2- Disagree	3- Agree	2- Disagree	3- Agree	2- Disagree	3- Agree	3- Agree	2- Disagree	3- Agree	3- Agree	3- Agree	3- Agree	4- Strongly agree	OK	3- Agree	2- Disagree
	No					no					OK	yes	5	2			OK	3			3- Agree	3- Agree	3- Agree	2- Disagree	3- Agree	3- Agree	2- Disagree	2- Disagree	3- Agree	2- Disagree	3- Agree	3- Agree	3- Agree	2- Disagree	3- Agree	2- Disagree	3- Agree	3- Agree	3- Agree	3- Agree	2- Disagree	3- Agree	2- Disagree	3- Agree	2- Disagree	3- Agree	OK	3- Agree	2- Disagree
	Yes	3	1			yes	3	1			OK	no					OK	2			2- Disagree	3- Agree	2- Disagree	3- Agree	3- Agree	1- Strongly disagree	1- Strongly disagree	4- Strongly agree	4- Strongly agree	4- Strongly agree	2- Disagree	4- Strongly agree	4- Strongly agree	4- Strongly agree	1- Strongly disagree	3- Agree	2- Disagree	1- Strongly disagree	2- Disagree	1- Strongly disagree	3- Agree	2- Disagree	3- Agree	3- Agree	4- Strongly agree	1- Strongly disagree	OK	2- Disagree	3- Agree
	Yes	1		5		no					OK	yes	7		15		OK	7			3- Agree	3- Agree	3- Agree	2- Disagree	3- Agree	2- Disagree	2- Disagree	2- Disagree	3- Agree	3- Agree	2- Disagree	2- Disagree	3- Agree	2- Disagree	3- Agree	2- Disagree	2- Disagree	2- Disagree	3- Agree	3- Agree	2- Disagree	3- Agree	2- Disagree	3- Agree	2- Disagree	3- Agree	OK	3- Agree	2- Disagree
	Yes	5	3	0		yes	5	3	0		OK	yes	2	0	30			2	0		4- Strongly agree	4- Strongly agree	4- Strongly agree	2- Disagree	4- Strongly agree	3- Agree	3- Agree	2- Disagree	4- Strongly agree	3- Agree	3- Agree	2- Disagree	3- Agree	2- Disagree	2- Disagree	2- Disagree	2- Disagree	3- Agree	3- Agree	2- Disagree	2- Disagree	4- Strongly agree	2- Disagree	3- Agree	3- Agree	3- Agree	OK	3- Agree	3- Agree
	No					yes	1	2	0		OK	yes	7	0	30		OK	5	0		3- Agree	3- Agree	3- Agree	3- Agree	3- Agree	3- Agree	3- Agree	2- Disagree	3- Agree	3- Agree	3- Agree	3- Agree	3- Agree	2- Disagree	3- Agree	2- Disagree	3- Agree	3- Agree	3- Agree	3- Agree	2- Disagree	3- Agree	3- Agree	3- Agree	3- Agree	3- Agree	OK	3- Agree	3- Agree
	Yes	2	5	0		no					OK	yes	7	0	30		OK	5	30		3- Agree	3- Agree	2- Disagree	4- Strongly agree	1- Strongly disagree	3- Agree	2- Disagree	4- Strongly agree	1- Strongly disagree	3- Agree	2- Disagree	3- Agree	3- Agree	2- Disagree	4- Strongly agree	1- Strongly disagree	1- Strongly disagree	1- Strongly disagree	1- Strongly disagree	3- Agree	3- Agree	3- Agree	2- Disagree	3- Agree	3- Agree	2- Disagree	OK	3- Agree	3- Agree
	Yes	7	2	0		no					OK	yes	7	2	0			8	0		3- Agree	4- Strongly agree	4- Strongly agree	2- Disagree	3- Agree	4- Strongly agree	3- Agree	2- Disagree	4- Strongly agree	3- Agree	2- Disagree	3- Agree	3- Agree	2- Disagree	3- Agree	3- Agree	4- Strongly agree	3- Agree	3- Agree	3- Agree	2- Disagree	4- Strongly agree	4- Strongly agree	4- Strongly agree	3- Agree	3- Agree	OK	3- Agree	2- Disagree
	No					no					OK	yes	1	0	20		OK	8	0		3- Agree	3- Agree	3- Agree	2- Disagree	3- Agree	3- Agree	3- Agree	2- Disagree	3- Agree	2- Disagree	3- Agree	4- Strongly agree	4- Strongly agree	2- Disagree	4- Strongly agree	2- Disagree	3- Agree	4- Strongly agree	4- Strongly agree	4- Strongly agree	2- Disagree	3- Agree	3- Agree	3- Agree	2- Disagree	3- Agree	OK	3- Agree	2- Disagree
	No					no					OK	yes	7	0	30		OK	2	0		3- Agree	3- Agree	3- Agree	2- Disagree	3- Agree	3- Agree	2- Disagree	1- Strongly disagree	3- Agree	2- Disagree	3- Agree	3- Agree	3- Agree	2- Disagree	3- Agree	2- Disagree	3- Agree	3- Agree	3- Agree	3- Agree	1- Strongly disagree	3- Agree	2- Disagree	3- Agree	3- Agree	3- Agree	OK	3- Agree	3- Agree
	No					no						no					OK	8	0		3- Agree	3- Agree	3- Agree	2- Disagree	3- Agree	3- Agree	2- Disagree	3- Agree	3- Agree	2- Disagree	3- Agree	3- Agree	3- Agree	3- Agree	3- Agree	3- Agree	3- Agree	3- Agree	3- Agree	3- Agree	3- Agree	3- Agree	3- Agree	3- Agree	3- Agree	3- Agree		2- Disagree	3- Agree
	No					yes	2	2	0		OK	yes	7	0	30		OK	8	0		3- Agree	3- Agree	3- Agree	2- Disagree	3- Agree	3- Agree	3- Agree	2- Disagree	3- Agree	3- Agree	3- Agree	3- Agree	3- Agree	2- Disagree	3- Agree	2- Disagree	3- Agree	3- Agree	3- Agree	3- Agree	2- Disagree	3- Agree	3- Agree	3- Agree	3- Agree	3- Agree	OK	3- Agree	3- Agree
	Yes	1	2	0		yes	2	4	0			yes	7	7	0		OK	8	0		3- Agree	4- Strongly agree	3- Agree	2- Disagree	3- Agree	3- Agree	3- Agree	2- Disagree	3- Agree	2- Disagree	3- Agree	3- Agree	3- Agree	2- Disagree	3- Agree	3- Agree	3- Agree	2- Disagree	4- Strongly agree	4- Strongly agree	3- Agree	3- Agree	3- Agree	3- Agree	4- Strongly agree	3- Agree	OK	3- Agree	2- Disagree
	Yes	3	2	0		no					OK	yes	2	0	45		OK	4	0		3- Agree	3- Agree	3- Agree	2- Disagree	3- Agree	3- Agree	3- Agree	2- Disagree	3- Agree	2- Disagree	3- Agree	3- Agree	3- Agree	2- Disagree	3- Agree	2- Disagree	2- Disagree	3- Agree	3- Agree	3- Agree	2- Disagree	3- Agree	3- Agree	3- Agree	2- Disagree	3- Agree	OK	3- Agree	2- Disagree
	Yes	2	5	0		no					OK	yes	3	6	0		OK	5	30		4- Strongly agree	4- Strongly agree	4- Strongly agree	4- Strongly agree	4- Strongly agree	4- Strongly agree	4- Strongly agree	4- Strongly agree	4- Strongly agree	4- Strongly agree	4- Strongly agree	4- Strongly agree	4- Strongly agree	4- Strongly agree	4- Strongly agree	3- Agree	4- Strongly agree	2- Disagree	2- Disagree	4- Strongly agree	4- Strongly agree	4- Strongly agree	4- Strongly agree	4- Strongly agree	4- Strongly agree	3- Agree	OK	3- Agree	4- Strongly agree
	No					yes	4	4	0		OK	yes	7	2	0		OK	6	0		3- Agree	3- Agree	3- Agree	2- Disagree	3- Agree	3- Agree	1- Strongly disagree	1- Strongly disagree	4- Strongly agree	2- Disagree	2- Disagree	3- Agree	3- Agree	4- Strongly agree	3- Agree	2- Disagree	3- Agree	2- Disagree	3- Agree	3- Agree	2- Disagree	3- Agree	2- Disagree	3- Agree	2- Disagree	3- Agree	OK	3- Agree	2- Disagree
	Yes	5	3	0		yes	5	3	0		OK	yes	7	5	0		OK	8	0		4- Strongly agree	4- Strongly agree	4- Strongly agree	1- Strongly disagree	3- Agree	4- Strongly agree	4- Strongly agree	1- Strongly disagree	4- Strongly agree	2- Disagree	3- Agree	3- Agree	3- Agree	1- Strongly disagree	3- Agree	1- Strongly disagree	3- Agree	3- Agree	4- Strongly agree	4- Strongly agree	1- Strongly disagree	3- Agree	2- Disagree	4- Strongly agree	2- Disagree	2- Disagree	OK	4- Strongly agree	2- Disagree
	Yes	4	3	0		no					OK	yes	7	3	0		OK	5	0		4- Strongly agree	4- Strongly agree	4- Strongly agree	4- Strongly agree	4- Strongly agree	4- Strongly agree	4- Strongly agree	3- Agree	4- Strongly agree	4- Strongly agree	4- Strongly agree	4- Strongly agree	4- Strongly agree	4- Strongly agree	4- Strongly agree	4- Strongly agree	4- Strongly agree	4- Strongly agree	4- Strongly agree	4- Strongly agree	4- Strongly agree	4- Strongly agree	4- Strongly agree	4- Strongly agree	4- Strongly agree	4- Strongly agree	OK	4- Strongly agree	4- Strongly agree
	Yes	5	3	0		no					OK	yes	4	2	0		OK	8	0		4- Strongly agree	4- Strongly agree	4- Strongly agree	2- Disagree	4- Strongly agree	4- Strongly agree	4- Strongly agree	3- Agree	4- Strongly agree	3- Agree	3- Agree	3- Agree	3- Agree	2- Disagree	4- Strongly agree	2- Disagree	3- Agree	3- Agree	4- Strongly agree	3- Agree	2- Disagree	2- Disagree	2- Disagree	3- Agree	3- Agree	3- Agree	OK	4- Strongly agree	2- Disagree
	Yes	5	3	20		no					OK	yes	7	2	30		OK	5	30		4- Strongly agree	4- Strongly agree	4- Strongly agree	1- Strongly disagree	4- Strongly agree	4- Strongly agree	4- Strongly agree	2- Disagree	4- Strongly agree	3- Agree	4- Strongly agree	4- Strongly agree	4- Strongly agree	2- Disagree	3- Agree	2- Disagree	4- Strongly agree	4- Strongly agree	4- Strongly agree	4- Strongly agree	3- Agree	4- Strongly agree	4- Strongly agree	4- Strongly agree	2- Disagree	4- Strongly agree	OK	4- Strongly agree	4- Strongly agree
	No					yes	4	1	0		OK	yes	2	0	20		OK	12	0		4- Strongly agree	4- Strongly agree	4- Strongly agree	4- Strongly agree	4- Strongly agree	4- Strongly agree	4- Strongly agree	3- Agree	4- Strongly agree	4- Strongly agree	4- Strongly agree	4- Strongly agree	4- Strongly agree	4- Strongly agree	4- Strongly agree	2- Disagree	3- Agree	3- Agree	3- Agree	3- Agree	3- Agree	3- Agree	3- Agree	3- Agree	3- Agree	4- Strongly agree	OK	4- Strongly agree	2- Disagree
	No					no					OK	yes	7	2	30		OK	5	0		3- Agree	3- Agree	3- Agree	2- Disagree	3- Agree	3- Agree	3- Agree	2- Disagree	3- Agree	3- Agree	3- Agree	3- Agree	3- Agree	2- Disagree	3- Agree	2- Disagree	3- Agree	3- Agree	3- Agree	3- Agree	2- Disagree	3- Agree	3- Agree	3- Agree	3- Agree	3- Agree		3- Agree	3- Agree
	No					yes	4	1	0		OK	yes	5	3			OK	8	0		3- Agree	3- Agree	3- Agree	2- Disagree	3- Agree	3- Agree	2- Disagree	2- Disagree	3- Agree	2- Disagree	3- Agree	4- Strongly agree	4- Strongly agree	1- Strongly disagree	3- Agree	1- Strongly disagree	3- Agree	3- Agree	3- Agree	3- Agree	4- Strongly agree	3- Agree	1- Strongly disagree	3- Agree	3- Agree	4- Strongly agree	OK	3- Agree	2- Disagree
	Yes	5	3	0		no					OK	yes	7	2	0		OK	8	0		3- Agree	3- Agree	3- Agree	2- Disagree	3- Agree	3- Agree	3- Agree	3- Agree	3- Agree	3- Agree	3- Agree	3- Agree	3- Agree	2- Disagree	3- Agree	2- Disagree	2- Disagree	3- Agree	3- Agree	2- Disagree	2- Disagree	3- Agree	2- Disagree	3- Agree	2- Disagree	3- Agree	OK	3- Agree	2- Disagree
	No					no					OK	yes	7	2	0		OK	8	0		2- Disagree	3- Agree	3- Agree	4- Strongly agree	3- Agree	2- Disagree	3- Agree	1- Strongly disagree	4- Strongly agree	4- Strongly agree	4- Strongly agree	3- Agree	3- Agree	1- Strongly disagree	3- Agree	1- Strongly disagree	3- Agree	3- Agree	4- Strongly agree	3- Agree	1- Strongly disagree	2- Disagree	2- Disagree	3- Agree	1- Strongly disagree	4- Strongly agree	OK	4- Strongly agree	3- Agree
	Yes	5	2			yes	3			Not sure /Dont know	OK	yes	7		20		OK	5			4- Strongly agree	3- Agree	4- Strongly agree	2- Disagree	4- Strongly agree	3- Agree	3- Agree	1- Strongly disagree	3- Agree	2- Disagree	4- Strongly agree	4- Strongly agree	3- Agree	2- Disagree	3- Agree	2- Disagree	3- Agree	3- Agree	3- Agree	3- Agree	2- Disagree	3- Agree	3- Agree	3- Agree	2- Disagree	3- Agree	OK	4- Strongly agree	3- Agree
	No					no					OK	yes	5	1	0		OK	12	0		2- Disagree	4- Strongly agree	4- Strongly agree	2- Disagree	4- Strongly agree	4- Strongly agree	4- Strongly agree	3- Agree	4- Strongly agree	2- Disagree	4- Strongly agree	2- Disagree	4- Strongly agree	2- Disagree	4- Strongly agree	2- Disagree	4- Strongly agree	4- Strongly agree	4- Strongly agree	4- Strongly agree	2- Disagree	4- Strongly agree	4- Strongly agree	4- Strongly agree	2- Disagree	4- Strongly agree	OK	4- Strongly agree	3- Agree
	No					yes	5	2	0		OK	yes	7	0	30		OK	9	0		4- Strongly agree	4- Strongly agree	4- Strongly agree	1- Strongly disagree	4- Strongly agree	3- Agree	3- Agree	2- Disagree	3- Agree	3- Agree	3- Agree	3- Agree	3- Agree	2- Disagree	4- Strongly agree	2- Disagree	3- Agree	3- Agree	3- Agree	3- Agree	2- Disagree	3- Agree	3- Agree	3- Agree	3- Agree	3- Agree	OK	3- Agree	2- Disagree
	Yes	3	5	45		yes	2	3	30		OK	yes	5	2	30		OK	2	60		4- Strongly agree	4- Strongly agree	4- Strongly agree	2- Disagree	4- Strongly agree	4- Strongly agree	3- Agree	2- Disagree	4- Strongly agree	2- Disagree	4- Strongly agree	4- Strongly agree	4- Strongly agree	2- Disagree	3- Agree	2- Disagree	3- Agree	3- Agree	4- Strongly agree	4- Strongly agree	2- Disagree	3- Agree	3- Agree	4- Strongly agree	2- Disagree	3- Agree	OK	4- Strongly agree	2- Disagree
	No					yes	5	1	0		OK	yes	5	0	40		OK	9	0		4- Strongly agree	4- Strongly agree	4- Strongly agree	4- Strongly agree	4- Strongly agree	3- Agree	4- Strongly agree	3- Agree	3- Agree	3- Agree	3- Agree	3- Agree	4- Strongly agree	3- Agree	4- Strongly agree	2- Disagree	3- Agree	3- Agree	3- Agree	4- Strongly agree	4- Strongly agree	3- Agree	3- Agree	3- Agree	3- Agree	3- Agree	OK	3- Agree	3- Agree
	No					no					OK	yes	5	2	0		OK	9	0		3- Agree	3- Agree	3- Agree	3- Agree	3- Agree	3- Agree	4- Strongly agree	3- Agree	4- Strongly agree	4- Strongly agree	3- Agree	3- Agree	4- Strongly agree	4- Strongly agree	3- Agree	3- Agree	3- Agree	3- Agree	3- Agree	3- Agree	2- Disagree	3- Agree	3- Agree	3- Agree	4- Strongly agree	4- Strongly agree	OK	3- Agree	3- Agree
	No					no					OK	no					OK	12	0		3- Agree	3- Agree	3- Agree	2- Disagree	3- Agree	3- Agree	3- Agree	2- Disagree	3- Agree	3- Agree	3- Agree	3- Agree	3- Agree	2- Disagree	3- Agree	2- Disagree	3- Agree	3- Agree	3- Agree	3- Agree	2- Disagree	3- Agree	2- Disagree	3- Agree	4- Strongly agree	3- Agree	OK	3- Agree	3- Agree
	No					yes	7	0	40		OK	yes	5	1	0		OK	9	0		4- Strongly agree	4- Strongly agree	4- Strongly agree	3- Agree	3- Agree	3- Agree	3- Agree	3- Agree	3- Agree	3- Agree	3- Agree	3- Agree	3- Agree	3- Agree	3- Agree	3- Agree	4- Strongly agree	4- Strongly agree	3- Agree	3- Agree	3- Agree	4- Strongly agree	3- Agree	3- Agree	3- Agree	3- Agree	OK	3- Agree	2- Disagree
	No					no					OK	no					OK	2	0		3- Agree	3- Agree	3- Agree	3- Agree	3- Agree	4- Strongly agree	3- Agree	3- Agree	4- Strongly agree	4- Strongly agree	3- Agree	3- Agree	3- Agree	4- Strongly agree	3- Agree	3- Agree	4- Strongly agree	3- Agree	3- Agree	3- Agree	3- Agree	4- Strongly agree	3- Agree	4- Strongly agree	3- Agree	4- Strongly agree	OK	3- Agree	3- Agree
	Yes	5	2	1		yes	3	6	10		OK	yes	5	2	5		OK	6	360		4- Strongly agree	4- Strongly agree	4- Strongly agree	1- Strongly disagree	4- Strongly agree	4- Strongly agree	4- Strongly agree	1- Strongly disagree	4- Strongly agree	1- Strongly disagree	3- Agree	4- Strongly agree	4- Strongly agree	4- Strongly agree	4- Strongly agree	1- Strongly disagree	4- Strongly agree	4- Strongly agree	4- Strongly agree	4- Strongly agree	1- Strongly disagree	4- Strongly agree	4- Strongly agree	4- Strongly agree	1- Strongly disagree	4- Strongly agree	OK	4- Strongly agree	3- Agree
	Yes	5	2	0		yes	2	2	30		OK	yes	7	2			OK	8			4- Strongly agree	4- Strongly agree	4- Strongly agree	1- Strongly disagree	4- Strongly agree	4- Strongly agree	4- Strongly agree	1- Strongly disagree	3- Agree	2- Disagree	4- Strongly agree	4- Strongly agree	4- Strongly agree	1- Strongly disagree	4- Strongly agree	1- Strongly disagree	4- Strongly agree	4- Strongly agree	4- Strongly agree	4- Strongly agree	1- Strongly disagree	4- Strongly agree	1- Strongly disagree	4- Strongly agree	2- Disagree	3- Agree	OK	4- Strongly agree	1- Strongly disagree
	No					yes	5	3	30		OK	yes	7	3	0		OK	6	0		4- Strongly agree	4- Strongly agree	4- Strongly agree	1- Strongly disagree	4- Strongly agree	3- Agree	3- Agree	2- Disagree	4- Strongly agree	2- Disagree	4- Strongly agree	3- Agree	4- Strongly agree	1- Strongly disagree	4- Strongly agree	1- Strongly disagree	4- Strongly agree	4- Strongly agree	4- Strongly agree	4- Strongly agree	4- Strongly agree	4- Strongly agree	1- Strongly disagree	4- Strongly agree	4- Strongly agree	4- Strongly agree	OK	4- Strongly agree	1- Strongly disagree
	No					no					OK	yes	7	2	0		OK	5	0		3- Agree	3- Agree	3- Agree	2- Disagree	4- Strongly agree	4- Strongly agree	3- Agree	1- Strongly disagree	4- Strongly agree	2- Disagree	3- Agree	4- Strongly agree	3- Agree	1- Strongly disagree	3- Agree	2- Disagree	3- Agree	4- Strongly agree	3- Agree	3- Agree	2- Disagree	3- Agree	2- Disagree	3- Agree	2- Disagree	4- Strongly agree	OK	4- Strongly agree	2- Disagree
	No					no					OK	yes	7	3	0		OK	8	0		4- Strongly agree	3- Agree	3- Agree	2- Disagree	4- Strongly agree	3- Agree	3- Agree	3- Agree	3- Agree	2- Disagree	4- Strongly agree	3- Agree	3- Agree	1- Strongly disagree	3- Agree	2- Disagree	3- Agree	4- Strongly agree	3- Agree	3- Agree	1- Strongly disagree	3- Agree	2- Disagree	3- Agree	2- Disagree	4- Strongly agree	OK	3- Agree	1- Strongly disagree
	No					no					OK	yes	5	1	30		OK	8	0		2- Disagree	2- Disagree	2- Disagree	3- Agree	3- Agree	2- Disagree	3- Agree	4- Strongly agree	3- Agree	3- Agree	3- Agree	3- Agree	3- Agree	3- Agree	2- Disagree	4- Strongly agree	2- Disagree	2- Disagree	2- Disagree	2- Disagree	1- Strongly disagree	2- Disagree	3- Agree	2- Disagree	3- Agree	3- Agree	OK	2- Disagree	3- Agree
	No					no					OK	no					OK	8	0		1- Strongly disagree	3- Agree	3- Agree	3- Agree	3- Agree	3- Agree	3- Agree	3- Agree	3- Agree	3- Agree	3- Agree	3- Agree	2- Disagree	2- Disagree	3- Agree	4- Strongly agree	2- Disagree	2- Disagree	3- Agree	2- Disagree	3- Agree	2- Disagree	3- Agree	3- Agree	1- Strongly disagree	3- Agree	OK	3- Agree	3- Agree
	No					yes	5	3	30		OK	yes	7	2	0		OK	6	0		4- Strongly agree	4- Strongly agree	4- Strongly agree	2- Disagree	4- Strongly agree	4- Strongly agree	4- Strongly agree	1- Strongly disagree	4- Strongly agree	2- Disagree	4- Strongly agree	4- Strongly agree	4- Strongly agree	1- Strongly disagree	4- Strongly agree	1- Strongly disagree	4- Strongly agree	4- Strongly agree	3- Agree	4- Strongly agree	1- Strongly disagree	4- Strongly agree	4- Strongly agree	4- Strongly agree	1- Strongly disagree	4- Strongly agree	OK	4- Strongly agree	1- Strongly disagree
	No					no					OK	yes	2	0	30		OK	12	7		1- Strongly disagree	1- Strongly disagree	1- Strongly disagree	4- Strongly agree	2- Disagree	2- Disagree	2- Disagree	3- Agree	2- Disagree	3- Agree	2- Disagree	3- Agree	2- Disagree	3- Agree	2- Disagree	4- Strongly agree	2- Disagree	2- Disagree	2- Disagree	2- Disagree	4- Strongly agree	2- Disagree	2- Disagree	2- Disagree	4- Strongly agree	2- Disagree	OK	2- Disagree	4- Strongly agree
	No					yes	4	1	0		OK	yes	5	0	20		OK	9	0		3- Agree	3- Agree	3- Agree	4- Strongly agree	3- Agree	3- Agree	3- Agree	2- Disagree	3- Agree	4- Strongly agree	3- Agree	3- Agree	3- Agree	3- Agree	3- Agree	3- Agree	3- Agree	3- Agree	3- Agree	3- Agree	3- Agree	3- Agree	4- Strongly agree	2- Disagree	4- Strongly agree	3- Agree	OK	4- Strongly agree	4- Strongly agree
	No					no					OK	no					OK	15	0		4- Strongly agree	4- Strongly agree	4- Strongly agree	4- Strongly agree	4- Strongly agree	4- Strongly agree	3- Agree	2- Disagree	3- Agree	3- Agree	4- Strongly agree	4- Strongly agree	4- Strongly agree	2- Disagree	4- Strongly agree	4- Strongly agree	4- Strongly agree	2- Disagree	4- Strongly agree	4- Strongly agree	3- Agree	4- Strongly agree	3- Agree	3- Agree	3- Agree	3- Agree	OK	4- Strongly agree	2- Disagree
	No					no					OK	yes	5	2	30		OK	5	0		3- Agree	3- Agree	3- Agree	2- Disagree	3- Agree	3- Agree	3- Agree	2- Disagree	4- Strongly agree	2- Disagree	4- Strongly agree	4- Strongly agree	3- Agree	1- Strongly disagree	3- Agree	1- Strongly disagree	3- Agree	2- Disagree	2- Disagree	2- Disagree	2- Disagree	2- Disagree	2- Disagree	3- Agree	2- Disagree	3- Agree	OK	3- Agree	3- Agree
	No					yes	2	1	0		OK	yes	1	1	0		OK	8	0		1- Strongly disagree	2- Disagree	3- Agree	3- Agree	4- Strongly agree	3- Agree	2- Disagree	3- Agree	3- Agree	2- Disagree	3- Agree	4- Strongly agree	4- Strongly agree	2- Disagree	2- Disagree	2- Disagree	3- Agree	3- Agree	3- Agree	3- Agree	3- Agree	2- Disagree	2- Disagree	3- Agree	3- Agree	4- Strongly agree	OK	3- Agree	3- Agree
	No					no					OK	yes	5	0	30		OK	9	0		3- Agree	3- Agree	3- Agree	3- Agree	3- Agree	3- Agree	3- Agree	2- Disagree	3- Agree	2- Disagree	3- Agree	3- Agree	3- Agree	1- Strongly disagree	2- Disagree	1- Strongly disagree	3- Agree	3- Agree	3- Agree	3- Agree	1- Strongly disagree	3- Agree	2- Disagree	3- Agree	2- Disagree	3- Agree	OK	3- Agree	3- Agree
	Yes	3	0	30		no					OK	yes	7	3	0		OK	6	0		4- Strongly agree	4- Strongly agree	4- Strongly agree	1- Strongly disagree	4- Strongly agree	4- Strongly agree	3- Agree	1- Strongly disagree	4- Strongly agree	2- Disagree	3- Agree	4- Strongly agree	3- Agree	1- Strongly disagree	3- Agree	1- Strongly disagree	2- Disagree	3- Agree	3- Agree	3- Agree	1- Strongly disagree	2- Disagree	1- Strongly disagree	3- Agree	1- Strongly disagree	3- Agree	OK	4- Strongly agree	2- Disagree
	No					yes	5	3	0		OK	yes	7	5	0		OK	6	0		3- Agree	3- Agree	3- Agree	3- Agree	3- Agree	3- Agree	4- Strongly agree	2- Disagree	3- Agree	3- Agree	3- Agree	3- Agree	4- Strongly agree	2- Disagree	3- Agree	2- Disagree	3- Agree	3- Agree	3- Agree	2- Disagree	2- Disagree	3- Agree	2- Disagree	4- Strongly agree	2- Disagree	3- Agree	OK	3- Agree	2- Disagree
	No					no					OK	no					OK	5			4- Strongly agree	4- Strongly agree	4- Strongly agree	4- Strongly agree	4- Strongly agree	3- Agree	4- Strongly agree	3- Agree	4- Strongly agree	4- Strongly agree	4- Strongly agree	4- Strongly agree	3- Agree	4- Strongly agree	3- Agree	4- Strongly agree	4- Strongly agree	3- Agree	3- Agree	3- Agree	3- Agree	4- Strongly agree	4- Strongly agree	4- Strongly agree	4- Strongly agree	4- Strongly agree	OK	4- Strongly agree	4- Strongly agree
	Yes	4	2	30		no					OK	yes	7	2	30		OK	8	0		3- Agree	4- Strongly agree	3- Agree	2- Disagree	3- Agree	3- Agree	3- Agree	2- Disagree	3- Agree	2- Disagree	3- Agree	3- Agree	3- Agree	2- Disagree	3- Agree	2- Disagree	3- Agree	3- Agree	3- Agree	3- Agree	2- Disagree	3- Agree	3- Agree	3- Agree	2- Disagree	3- Agree	OK	4- Strongly agree	3- Agree
	No					yes	2	0	30		OK	yes	4	2	0		OK	6	0		4- Strongly agree	1- Strongly disagree	1- Strongly disagree	1- Strongly disagree	1- Strongly disagree	1- Strongly disagree	2- Disagree	2- Disagree	2- Disagree	3- Agree	3- Agree	3- Agree	4- Strongly agree	4- Strongly agree	4- Strongly agree	4- Strongly agree	4- Strongly agree	4- Strongly agree	3- Agree	3- Agree	3- Agree	3- Agree	2- Disagree	2- Disagree	2- Disagree	1- Strongly disagree	OK	4- Strongly agree	4- Strongly agree
	No					no					OK	yes	5	3	0		OK	6	0		4- Strongly agree	4- Strongly agree	4- Strongly agree	1- Strongly disagree	3- Agree	4- Strongly agree	3- Agree	2- Disagree	3- Agree	4- Strongly agree	3- Agree	3- Agree	3- Agree	2- Disagree	2- Disagree	2- Disagree	2- Disagree	3- Agree	4- Strongly agree	3- Agree	2- Disagree	1- Strongly disagree	2- Disagree	3- Agree	3- Agree	4- Strongly agree	OK	4- Strongly agree	2- Disagree
	No					yes	5	3	0		OK	yes	7	2	0		OK	4	0		4- Strongly agree	4- Strongly agree	4- Strongly agree	1- Strongly disagree	4- Strongly agree	4- Strongly agree	4- Strongly agree	4- Strongly agree	4- Strongly agree	1- Strongly disagree	4- Strongly agree	4- Strongly agree	4- Strongly agree	1- Strongly disagree	4- Strongly agree	2- Disagree	4- Strongly agree	4- Strongly agree	4- Strongly agree	4- Strongly agree	1- Strongly disagree	4- Strongly agree	4- Strongly agree	4- Strongly agree	1- Strongly disagree	4- Strongly agree	OK	4- Strongly agree	2- Disagree
	No					yes	5	3	0		OK	yes	6	0	40		OK	7	0		4- Strongly agree	4- Strongly agree	3- Agree	2- Disagree	4- Strongly agree	3- Agree	3- Agree	2- Disagree	4- Strongly agree	3- Agree	4- Strongly agree	4- Strongly agree	4- Strongly agree	3- Agree	4- Strongly agree	2- Disagree	3- Agree	3- Agree	3- Agree	3- Agree	3- Agree	4- Strongly agree	3- Agree	3- Agree	3- Agree	3- Agree	OK	3- Agree	2- Disagree
	No					yes	7	1	0		OK	yes	5	1	0		OK	7	0		1- Strongly disagree	1- Strongly disagree	1- Strongly disagree	2- Disagree	3- Agree	4- Strongly agree	1- Strongly disagree	2- Disagree	3- Agree	4- Strongly agree	1- Strongly disagree	2- Disagree	3- Agree	4- Strongly agree	1- Strongly disagree	2- Disagree	3- Agree	4- Strongly agree	1- Strongly disagree	2- Disagree	3- Agree	4- Strongly agree	1- Strongly disagree	2- Disagree	3- Agree	4- Strongly agree	OK	1- Strongly disagree	2- Disagree
	Yes	2	1	0		no					OK	yes	5	1	0		OK	7	0		4- Strongly agree	4- Strongly agree	4- Strongly agree	4- Strongly agree	4- Strongly agree	4- Strongly agree	4- Strongly agree	2- Disagree	4- Strongly agree	2- Disagree	4- Strongly agree	4- Strongly agree	4- Strongly agree	2- Disagree	4- Strongly agree	2- Disagree	4- Strongly agree	4- Strongly agree	4- Strongly agree	4- Strongly agree	2- Disagree	4- Strongly agree	4- Strongly agree	4- Strongly agree	2- Disagree	4- Strongly agree	OK	4- Strongly agree	2- Disagree
	No					no					OK	yes	5	1	0		OK	9	0		4- Strongly agree	4- Strongly agree	4- Strongly agree	2- Disagree	4- Strongly agree	4- Strongly agree	4- Strongly agree	1- Strongly disagree	4- Strongly agree	2- Disagree	4- Strongly agree	4- Strongly agree	4- Strongly agree	2- Disagree	4- Strongly agree	2- Disagree	4- Strongly agree	4- Strongly agree	4- Strongly agree	3- Agree	2- Disagree	4- Strongly agree	4- Strongly agree	4- Strongly agree	3- Agree	4- Strongly agree	OK	4- Strongly agree	2- Disagree
	No					no					OK	yes	1	0	10		OK	5	0		3- Agree	3- Agree	3- Agree	2- Disagree	3- Agree	4- Strongly agree	3- Agree	2- Disagree	3- Agree	2- Disagree	3- Agree	3- Agree	3- Agree	2- Disagree	3- Agree	2- Disagree	3- Agree	4- Strongly agree	3- Agree	3- Agree	1- Strongly disagree	3- Agree	2- Disagree	3- Agree	1- Strongly disagree	3- Agree	OK	2- Disagree	3- Agree
	No					yes	1	0	20		OK	yes	2	0	0		OK	12	0		3- Agree	3- Agree	3- Agree	2- Disagree	3- Agree	2- Disagree	3- Agree	4- Strongly agree	3- Agree	4- Strongly agree	3- Agree	3- Agree	4- Strongly agree	2- Disagree	3- Agree	2- Disagree	3- Agree	3- Agree	3- Agree	1- Strongly disagree	2- Disagree	3- Agree	4- Strongly agree	3- Agree	3- Agree	4- Strongly agree	OK	3- Agree	3- Agree
	Yes	1	1	0		yes	0	8	5		OK	yes	3	5	30		OK	2	2		4- Strongly agree	4- Strongly agree	4- Strongly agree	4- Strongly agree	4- Strongly agree	2- Disagree	4- Strongly agree	3- Agree	3- Agree	4- Strongly agree	4- Strongly agree	4- Strongly agree	4- Strongly agree	2- Disagree	4- Strongly agree	1- Strongly disagree	4- Strongly agree	4- Strongly agree	4- Strongly agree	4- Strongly agree	3- Agree	4- Strongly agree	3- Agree	4- Strongly agree	4- Strongly agree	4- Strongly agree	OK	4- Strongly agree	2- Disagree
	Yes	1	2	0		no					OK	yes	3	0	15		OK	9	0		4- Strongly agree	4- Strongly agree	4- Strongly agree	3- Agree	4- Strongly agree	4- Strongly agree	4- Strongly agree	2- Disagree	4- Strongly agree	2- Disagree	3- Agree	4- Strongly agree	4- Strongly agree	3- Agree	4- Strongly agree	1- Strongly disagree	3- Agree	4- Strongly agree	4- Strongly agree	4- Strongly agree	3- Agree	3- Agree	3- Agree	3- Agree	2- Disagree	3- Agree	OK	4- Strongly agree	3- Agree
	No					yes	1	0	30		OK	yes	2	0	15		OK	4	0		3- Agree	4- Strongly agree	4- Strongly agree	2- Disagree	3- Agree	4- Strongly agree	3- Agree	2- Disagree	4- Strongly agree	2- Disagree	3- Agree	3- Agree	3- Agree	3- Agree	3- Agree	2- Disagree	3- Agree	3- Agree	3- Agree	2- Disagree	2- Disagree	3- Agree	3- Agree	3- Agree	2- Disagree	3- Agree	OK	3- Agree	3- Agree
	No					no					OK	yes	7	0	30		OK	12	0		4- Strongly agree	4- Strongly agree	4- Strongly agree	3- Agree	4- Strongly agree	4- Strongly agree	4- Strongly agree	3- Agree	3- Agree	2- Disagree	3- Agree	3- Agree	3- Agree	2- Disagree	4- Strongly agree	4- Strongly agree	4- Strongly agree	4- Strongly agree	4- Strongly agree	4- Strongly agree	3- Agree	4- Strongly agree	2- Disagree	3- Agree	3- Agree	3- Agree	OK	3- Agree	2- Disagree
	Yes	2	1	15		no					OK	yes	4	3	7			3	62		3- Agree	3- Agree	4- Strongly agree	2- Disagree	3- Agree	3- Agree	2- Disagree	2- Disagree	3- Agree	2- Disagree	3- Agree	1- Strongly disagree	3- Agree	1- Strongly disagree	4- Strongly agree	4- Strongly agree	3- Agree	3- Agree	4- Strongly agree	4- Strongly agree	1- Strongly disagree	3- Agree	3- Agree	3- Agree	4- Strongly agree	4- Strongly agree		3- Agree	1- Strongly disagree
	No					no					OK	yes	7	4	20		OK	6	0		3- Agree	3- Agree	3- Agree	2- Disagree	3- Agree	3- Agree	3- Agree	2- Disagree	3- Agree	3- Agree	3- Agree	3- Agree	3- Agree	2- Disagree	3- Agree	2- Disagree	3- Agree	3- Agree	3- Agree	3- Agree	2- Disagree	3- Agree	3- Agree	3- Agree	3- Agree	3- Agree	OK	4- Strongly agree	2- Disagree
	No					no					OK	yes	7	2	40		OK	8	0		4- Strongly agree	3- Agree	3- Agree	3- Agree	3- Agree	4- Strongly agree	3- Agree	2- Disagree	4- Strongly agree	4- Strongly agree	3- Agree	4- Strongly agree	3- Agree	2- Disagree	3- Agree	1- Strongly disagree	3- Agree	2- Disagree	3- Agree	3- Agree	2- Disagree	4- Strongly agree	3- Agree	3- Agree	4- Strongly agree	3- Agree	OK	4- Strongly agree	1- Strongly disagree
	Yes	3	1	30		yes	5	1	0		OK	yes	7	1	30		OK	3	0		4- Strongly agree	3- Agree	3- Agree	1- Strongly disagree	4- Strongly agree	4- Strongly agree	4- Strongly agree	2- Disagree	4- Strongly agree	2- Disagree	4- Strongly agree	4- Strongly agree	4- Strongly agree	4- Strongly agree	3- Agree	1- Strongly disagree	4- Strongly agree	4- Strongly agree	4- Strongly agree	4- Strongly agree	2- Disagree	4- Strongly agree	4- Strongly agree	4- Strongly agree	3- Agree	3- Agree	OK	4- Strongly agree	1- Strongly disagree
	No					no					OK	yes	7	5	0		OK	2	20		3- Agree	3- Agree	3- Agree	1- Strongly disagree	3- Agree	3- Agree	3- Agree	1- Strongly disagree	4- Strongly agree	2- Disagree	3- Agree	3- Agree	3- Agree	2- Disagree	3- Agree	2- Disagree	3- Agree	3- Agree	3- Agree	3- Agree	3- Agree	3- Agree	4- Strongly agree	2- Disagree	3- Agree	3- Agree	OK	1- Strongly disagree	3- Agree
	No					no					OK	yes	7	8	0		OK	7	0		2- Disagree	2- Disagree	3- Agree	3- Agree	3- Agree	3- Agree	3- Agree	3- Agree	3- Agree	3- Agree	2- Disagree	3- Agree	3- Agree	3- Agree	2- Disagree	3- Agree	2- Disagree	3- Agree	3- Agree	3- Agree	3- Agree	2- Disagree	3- Agree	3- Agree	3- Agree	3- Agree	OK	2- Disagree	2- Disagree
	No					no					OK	yes	7	2	30		OK	8	30		3- Agree	3- Agree	3- Agree	1- Strongly disagree	3- Agree	3- Agree	3- Agree	1- Strongly disagree	3- Agree	4- Strongly agree	3- Agree	3- Agree	3- Agree	3- Agree	3- Agree	3- Agree	3- Agree	3- Agree	4- Strongly agree	3- Agree	1- Strongly disagree	3- Agree	3- Agree	3- Agree	3- Agree	3- Agree	OK	3- Agree	2- Disagree
	No					no					OK	yes	7	4	0		OK	8	0		2- Disagree	2- Disagree	3- Agree	3- Agree	3- Agree	1- Strongly disagree	2- Disagree	2- Disagree	3- Agree	3- Agree	2- Disagree	3- Agree	3- Agree	3- Agree	3- Agree	2- Disagree	3- Agree	3- Agree	3- Agree	3- Agree	3- Agree	2- Disagree	3- Agree	3- Agree	3- Agree	3- Agree	OK	3- Agree	2- Disagree
	Yes	1	1	0		no					OK	yes	7	5	0		OK	4	0		3- Agree	2- Disagree	3- Agree	3- Agree	4- Strongly agree	4- Strongly agree	3- Agree	2- Disagree	4- Strongly agree	4- Strongly agree	3- Agree	4- Strongly agree	4- Strongly agree	2- Disagree	1- Strongly disagree	2- Disagree	4- Strongly agree	3- Agree	3- Agree	4- Strongly agree	2- Disagree	3- Agree	4- Strongly agree	4- Strongly agree	2- Disagree	4- Strongly agree	OK	3- Agree	2- Disagree
	No					no					OK	yes	7	5	0		OK	5	0		3- Agree	4- Strongly agree	4- Strongly agree	3- Agree	4- Strongly agree	4- Strongly agree	4- Strongly agree	2- Disagree	4- Strongly agree	4- Strongly agree	3- Agree	3- Agree	4- Strongly agree	4- Strongly agree	4- Strongly agree	3- Agree	4- Strongly agree	4- Strongly agree	3- Agree	3- Agree	2- Disagree	3- Agree	4- Strongly agree	3- Agree	3- Agree	4- Strongly agree	OK	4- Strongly agree	2- Disagree
	No					no					OK	yes	7	1	30		OK	4	0		3- Agree	3- Agree	3- Agree	2- Disagree	3- Agree	3- Agree	3- Agree	3- Agree	3- Agree	3- Agree	3- Agree	3- Agree	3- Agree	3- Agree	3- Agree	3- Agree	3- Agree	3- Agree	3- Agree	3- Agree	3- Agree	3- Agree	3- Agree	3- Agree	3- Agree	3- Agree	OK	3- Agree	3- Agree
	No					no					OK	yes	7	1	30		OK	7	0		3- Agree	2- Disagree	3- Agree	2- Disagree	3- Agree	3- Agree	3- Agree	2- Disagree	3- Agree	3- Agree	3- Agree	3- Agree	4- Strongly agree	2- Disagree	4- Strongly agree	3- Agree	4- Strongly agree	3- Agree	3- Agree	3- Agree	3- Agree	4- Strongly agree	3- Agree	4- Strongly agree	3- Agree	4- Strongly agree	OK	3- Agree	2- Disagree
	No					no					OK	yes	7	2	30		OK	5	0		2- Disagree	3- Agree	3- Agree	3- Agree	3- Agree	3- Agree	3- Agree	3- Agree	3- Agree	3- Agree	3- Agree	3- Agree	3- Agree	3- Agree	3- Agree	2- Disagree	3- Agree	3- Agree	3- Agree	3- Agree	3- Agree	3- Agree	3- Agree	3- Agree	3- Agree	3- Agree	OK	3- Agree	3- Agree
	No					yes	5	1			OK	yes	6	0	30		OK	2			4- Strongly agree	3- Agree	3- Agree	2- Disagree	4- Strongly agree	3- Agree	3- Agree	2- Disagree	4- Strongly agree	2- Disagree	4- Strongly agree	3- Agree	3- Agree	2- Disagree	3- Agree	2- Disagree	4- Strongly agree	3- Agree	3- Agree	3- Agree	2- Disagree	4- Strongly agree	2- Disagree	4- Strongly agree	4- Strongly agree	4- Strongly agree	OK	4- Strongly agree	3- Agree
	No					no					OK	yes	7	3	20		OK	8	0		2- Disagree	3- Agree	3- Agree	2- Disagree	3- Agree	3- Agree	2- Disagree	2- Disagree	3- Agree	4- Strongly agree	3- Agree	3- Agree	3- Agree	2- Disagree	3- Agree	3- Agree	3- Agree	2- Disagree	3- Agree	4- Strongly agree	1- Strongly disagree	1- Strongly disagree	3- Agree	3- Agree	1- Strongly disagree	4- Strongly agree	OK	4- Strongly agree	3- Agree
	No					yes	5	3	0		OK	yes	7	2	0		OK	8	0		4- Strongly agree	4- Strongly agree	4- Strongly agree	1- Strongly disagree	4- Strongly agree	4- Strongly agree	4- Strongly agree	3- Agree	4- Strongly agree	3- Agree	4- Strongly agree	4- Strongly agree	4- Strongly agree	3- Agree	4- Strongly agree	2- Disagree	3- Agree	4- Strongly agree	4- Strongly agree	3- Agree	1- Strongly disagree	4- Strongly agree	3- Agree	4- Strongly agree	3- Agree	3- Agree	OK	2- Disagree	2- Disagree
	No					no					OK	yes	7	2	30		OK	8	0		3- Agree	4- Strongly agree	4- Strongly agree	2- Disagree	3- Agree	3- Agree	3- Agree	1- Strongly disagree	4- Strongly agree	3- Agree	4- Strongly agree	4- Strongly agree	3- Agree	2- Disagree	4- Strongly agree	1- Strongly disagree	2- Disagree	2- Disagree	3- Agree	3- Agree	2- Disagree	3- Agree	2- Disagree	3- Agree	2- Disagree	3- Agree	OK	3- Agree	2- Disagree
	No					yes	7	2	0		OK	yes	7	3	0		OK	8			2- Disagree	2- Disagree	3- Agree	3- Agree	3- Agree	2- Disagree	2- Disagree	3- Agree	3- Agree	3- Agree	3- Agree	3- Agree	3- Agree	3- Agree	2- Disagree	3- Agree	2- Disagree	2- Disagree	2- Disagree	2- Disagree	3- Agree	2- Disagree	2- Disagree	3- Agree	3- Agree	2- Disagree	OK	4- Strongly agree	3- Agree
	No					no					OK	yes	5	0	35		OK	8	0		3- Agree	3- Agree	3- Agree	2- Disagree	3- Agree	3- Agree	3- Agree	2- Disagree	3- Agree	2- Disagree	3- Agree	3- Agree	3- Agree	2- Disagree	3- Agree	2- Disagree	3- Agree	3- Agree	3- Agree	3- Agree	2- Disagree	2- Disagree	3- Agree	3- Agree	2- Disagree	3- Agree	OK	3- Agree	2- Disagree
	No					no					OK	yes	5	3	0		OK	6	0		2- Disagree	3- Agree	3- Agree	2- Disagree	3- Agree	3- Agree	3- Agree	2- Disagree	3- Agree	2- Disagree	3- Agree	3- Agree	3- Agree	3- Agree	3- Agree	2- Disagree	3- Agree	3- Agree	3- Agree	3- Agree	2- Disagree	3- Agree	2- Disagree	3- Agree	2- Disagree	3- Agree	OK	3- Agree	2- Disagree
	Yes	3	2	10		yes	7	4	30		OK	yes	5	4	0		OK	4	0		3- Agree	3- Agree	3- Agree	3- Agree	4- Strongly agree	3- Agree	3- Agree	2- Disagree	4- Strongly agree	4- Strongly agree	4- Strongly agree	4- Strongly agree	3- Agree	2- Disagree	3- Agree	2- Disagree	3- Agree	3- Agree	3- Agree	3- Agree	3- Agree	3- Agree	3- Agree	3- Agree	2- Disagree	3- Agree	OK	3- Agree	2- Disagree
	Yes	4	4	30		yes	3	3	35		OK	yes	5	2	30		OK	4	60		3- Agree	3- Agree	3- Agree	2- Disagree	3- Agree	3- Agree	3- Agree	1- Strongly disagree	4- Strongly agree	2- Disagree	3- Agree	3- Agree	3- Agree	2- Disagree	3- Agree	2- Disagree	3- Agree	3- Agree	3- Agree	3- Agree	2- Disagree	3- Agree	3- Agree	3- Agree	2- Disagree	3- Agree	OK	3- Agree	3- Agree
	Yes	2	5	0		no					OK	yes	7	6	0		OK	5	0		4- Strongly agree	3- Agree	3- Agree	2- Disagree	4- Strongly agree	3- Agree	4- Strongly agree	2- Disagree	4- Strongly agree	2- Disagree	3- Agree	4- Strongly agree	4- Strongly agree	2- Disagree	3- Agree	1- Strongly disagree	3- Agree	4- Strongly agree	4- Strongly agree	4- Strongly agree	1- Strongly disagree	4- Strongly agree	2- Disagree	4- Strongly agree	3- Agree	4- Strongly agree	OK	4- Strongly agree	4- Strongly agree
	Yes	4	8	45		yes	3	5	45		OK	yes	6	2	30		OK	2	35		3- Agree	4- Strongly agree	4- Strongly agree	2- Disagree	4- Strongly agree	3- Agree	4- Strongly agree	2- Disagree	3- Agree	2- Disagree	3- Agree	3- Agree	4- Strongly agree	4- Strongly agree	3- Agree	2- Disagree	3- Agree	3- Agree	4- Strongly agree	3- Agree	2- Disagree	3- Agree	2- Disagree	3- Agree	3- Agree	4- Strongly agree	OK	4- Strongly agree	2- Disagree
	No					no					OK	yes	7	2	1		OK	8	30		3- Agree	3- Agree	4- Strongly agree	4- Strongly agree	4- Strongly agree	3- Agree	3- Agree	3- Agree	3- Agree	3- Agree	4- Strongly agree	4- Strongly agree	4- Strongly agree	4- Strongly agree	4- Strongly agree	3- Agree	3- Agree	1- Strongly disagree	3- Agree	3- Agree	3- Agree	3- Agree	3- Agree	3- Agree	3- Agree	3- Agree	OK	4- Strongly agree	2- Disagree
	Yes	5	2	30		yes	4	2	30		OK	yes	5	2	35		OK	8	20		3- Agree	3- Agree	4- Strongly agree	2- Disagree	3- Agree	4- Strongly agree	3- Agree	2- Disagree	4- Strongly agree	2- Disagree	4- Strongly agree	4- Strongly agree	4- Strongly agree	2- Disagree	4- Strongly agree	2- Disagree	3- Agree	2- Disagree	4- Strongly agree	2- Disagree	2- Disagree	3- Agree	3- Agree	3- Agree	3- Agree	4- Strongly agree	OK	4- Strongly agree	2- Disagree
	No					yes	5	1	0		OK	yes	7	2	0		OK	6	0		3- Agree	4- Strongly agree	4- Strongly agree	2- Disagree	4- Strongly agree	4- Strongly agree	4- Strongly agree	1- Strongly disagree	4- Strongly agree	2- Disagree	4- Strongly agree	4- Strongly agree	4- Strongly agree	1- Strongly disagree	4- Strongly agree	1- Strongly disagree	3- Agree	3- Agree	4- Strongly agree	4- Strongly agree	1- Strongly disagree	3- Agree	3- Agree	4- Strongly agree	2- Disagree	4- Strongly agree	OK	4- Strongly agree	2- Disagree
	No					yes	7	0	20		OK	yes	7	2	0		OK	5	0		3- Agree	3- Agree	4- Strongly agree	4- Strongly agree	4- Strongly agree	3- Agree	3- Agree	3- Agree	3- Agree	3- Agree	3- Agree	4- Strongly agree	4- Strongly agree	3- Agree	3- Agree	3- Agree	3- Agree	3- Agree	3- Agree	3- Agree	2- Disagree	3- Agree	3- Agree	4- Strongly agree	3- Agree	3- Agree	OK	4- Strongly agree	4- Strongly agree
	No					yes	7	0	5		OK	yes	7	2	30		OK	8	0		2- Disagree	3- Agree	3- Agree	3- Agree	3- Agree	2- Disagree	3- Agree	2- Disagree	3- Agree	3- Agree	3- Agree	3- Agree	3- Agree	3- Agree	3- Agree	2- Disagree	3- Agree	3- Agree	3- Agree	3- Agree	2- Disagree	2- Disagree	3- Agree	3- Agree	3- Agree	2- Disagree	OK	3- Agree	2- Disagree
	No					yes	5	0	30		OK	yes	7	4	0		OK	8	0		2- Disagree	2- Disagree	3- Agree	3- Agree	3- Agree	3- Agree	4- Strongly agree	2- Disagree	3- Agree	3- Agree	3- Agree	4- Strongly agree	3- Agree	3- Agree	3- Agree	3- Agree	3- Agree	3- Agree	3- Agree	4- Strongly agree	2- Disagree	2- Disagree	3- Agree	3- Agree	3- Agree	3- Agree	OK	3- Agree	3- Agree
	No					no					OK	yes	6	2	30		OK	8	0		3- Agree	4- Strongly agree	3- Agree	2- Disagree	3- Agree	3- Agree	3- Agree	2- Disagree	3- Agree	2- Disagree	2- Disagree	4- Strongly agree	4- Strongly agree	4- Strongly agree	3- Agree	2- Disagree	2- Disagree	2- Disagree	3- Agree	2- Disagree	3- Agree	3- Agree	3- Agree	3- Agree	2- Disagree	3- Agree	OK	4- Strongly agree	3- Agree
	No					no					OK	yes	7	7	0		OK	4	0		2- Disagree	2- Disagree	2- Disagree	3- Agree	3- Agree	2- Disagree	2- Disagree	3- Agree	3- Agree	3- Agree	3- Agree	3- Agree	2- Disagree	3- Agree	2- Disagree	2- Disagree	2- Disagree	3- Agree	3- Agree	3- Agree	2- Disagree	2- Disagree	3- Agree	3- Agree	2- Disagree	2- Disagree	OK	3- Agree	2- Disagree
	No					no					OK	yes	7	5	0		OK	5	0		1- Strongly disagree	2- Disagree	2- Disagree	3- Agree	3- Agree	2- Disagree	3- Agree	2- Disagree	3- Agree	2- Disagree	2- Disagree	3- Agree	2- Disagree	2- Disagree	2- Disagree	2- Disagree	2- Disagree	3- Agree	3- Agree	3- Agree	2- Disagree	2- Disagree	3- Agree	3- Agree	3- Agree	3- Agree	OK	4- Strongly agree	3- Agree
	No					no					OK	no					OK	4	0		3- Agree	3- Agree	2- Disagree	2- Disagree	4- Strongly agree	3- Agree	3- Agree	2- Disagree	3- Agree	3- Agree	3- Agree	3- Agree	3- Agree	2- Disagree	3- Agree	2- Disagree	3- Agree	2- Disagree	3- Agree	3- Agree	3- Agree	3- Agree	2- Disagree	2- Disagree	2- Disagree	3- Agree	OK	3- Agree	2- Disagree
	No					no					OK	yes	7	1	0		OK	3			3- Agree	3- Agree	3- Agree	3- Agree	3- Agree	3- Agree	4- Strongly agree	3- Agree	2- Disagree	3- Agree	3- Agree	3- Agree	2- Disagree	2- Disagree	1- Strongly disagree	2- Disagree	2- Disagree	3- Agree	3- Agree	3- Agree	2- Disagree	3- Agree	2- Disagree	3- Agree	3- Agree	3- Agree	OK	3- Agree	2- Disagree
	No					no					OK	yes	7	2	0		OK	4	0		2- Disagree	3- Agree	2- Disagree	3- Agree	3- Agree	2- Disagree	3- Agree	1- Strongly disagree	3- Agree	3- Agree	3- Agree	3- Agree	3- Agree	2- Disagree	4- Strongly agree	4- Strongly agree	3- Agree	3- Agree	3- Agree	4- Strongly agree	3- Agree	3- Agree	4- Strongly agree	3- Agree	3- Agree	3- Agree	OK	3- Agree	2- Disagree
[truncated: 217 more rows]
[truncated: 52 more columns]
